# Supplementary material for: Unveiling Viruses Associated with Gastroenteritis Using a Metagenomics Approach
Source: Viruses. 2020 Dec 13;12(12):1432. doi: 10.3390/v12121432 (PMC7764520; doi:10.3390/v12121432)
Supplement: Supplementary file 1 [file viruses-12-01432-s001.zip]

Archive with 2 entries (2 files):
- Supplementary files.pdf
- Supplementary material 2.xlsx
