# Supplementary material for: Unveiling Viruses Associated with Gastroenteritis Using a Metagenomics Approach
Source: Viruses. 2020 Dec 13;12(12):1432. doi: 10.3390/v12121432 (PMC7764520; doi:10.3390/v12121432)
Supplement: Supplementary file 1 [file viruses-12-01432-s001.zip › Supplementary material 2.xlsx]

## Sheet: F<1
Assignment	# Contigs	# Reads	Coverage (%)	Depth <br/>of Coverage	NT Identity (%)	AA Identity (%)	Contigs
Sapporo virus	1	1937067	100	54086.4	97.9524	99.7166	>_Sapporo_virus_contig_1 Depth-of-coverage:46873.8 Taxon:95342 refseq:NC_027026.1 GTGATCACCTTGGGATGGCTTCTAAGCCATTCCAAGTTGAGTCTTGCGACTTCATGTTTGAAGTCCATGTTCTCCACATGTGCTACCTCAGGGTAGCACCAAGAGAACAGTTTCTTGATGACTGTACTATAAGTGCAGTTACCAAATATTATTTGCACCACGTGCCCACACATAATAGAAATGGCATGGACTGCGAGTTCGAGGCTGAGGGGTTGCTGTCCCGGTTATTCGGGACGGCCGGTTCCCCCTCATTGGATTCGCAGTCCGCTTTCAAGGAGCTTTTCGGCTTTGACACCGATGAGCAAATGCCATTGTCC…
Mamastrovirus	1	414441	99.8178	13249	72.0353	77.1682	>_Mamastrovirus_contig_1 Depth-of-coverage:12131.0 Taxon:249588 refseq:NC_013060.1 TCTGTGCCGATTGGCACCTGTGGGATGGAGCGGACATACCGACCTAGTGGCTTAGGCCACATGGATCCATATGATAGGATCCTTCAGCATGGCAGTTTGAAAGCACGCATACAAGGCATCCAACTTAATAAAGTTGCTAAGACCAAATTAGAAGACATATTTGAGTCAGGAGGTCCTTTGTGCTTTGGATATGGTGATGTGGAAACAACACATGTAAAGAATGGCGTTGTTGAACCACATCCTATAATAGTCAAGACTGTCTATGTGTCAGGAGTCCGTGAAGGTAATGAATATGTTACCTATCTTTTTAAGCCAG…
Torque teno virus 5	1	1935	81.7281	151.4	70.5663	59.727	>_Torque_teno_virus_5_contig_1 Depth-of-coverage:153.448 Taxon:687344 refseq:NC_038336.1 GGCACGATCAAGAAGGAGGCGCAGGGGGCGGTGGAGGCGCGCTTACAGACGTTGGGGGCGACGCAGACGCAGACGAAAGCACAAAAAGAGACTTGTACTGACTCAGTGGCAGCCAGCAGTAGTTAAAAGGTGCTTAATAGTGGGCTACGACCCCATAATAGTATGTGGTATAAATAGAACAATATTTAACTACACCACACACTCAGAAGACTACACTTTTAACAACGAAAGCTTTGGAGGGGGACTCTGTACTACTCAGTATACACTAAGAATTCTTTTTCAAGAAAAACTAGCCCAGCATAACTTTTGG…
TTV-like mini virus	1	1274	82.5549	111.3	67.0965	54.3578	>_TTV-like_mini_virus_contig_1 Depth-of-coverage:86.1167 Taxon:93678 refseq:NC_020498.1 TGCCGCCAGACGGAGACGGGATCACTTCAGTGACTCCAGGCTGATCTTGGGCGGGTGCCGAAGGTGAGTGAAACCACCGAAGTCAAGGGGCAATTCGGGCTAGATCAGTCTGGCGGAACGGGCAAGAAACTTAAAATAATTACTCTCTTTCAGATATGTTCTCAACTCCAAACTACACAACTAAAGCAAAAGAAAACCACCTTATTAATGGATTTATTCACTTCCATGATATGGTATGCAACTGCAACGGACCAGCTAAACACTGCCTGAATATCCTTATTAAAAAATTGGCACCTGAATTAACAACCCAA…
TTV-like mini virus	1	991	94.7115	75.6	68.8227	56.9794	>_TTV-like_mini_virus_contig_1 Depth-of-coverage:78.1922 Taxon:93678 refseq:NC_020498.1 TGCATTGCCGACCACAAACGGTCAACCGGTAAACCACTTCTGCTTTTCAACAACTACTTCCCCAAAAATTAATTAGTAAACTGCGTCACATGGGAGGAGCCTATTACCTATATAACTAACTACACTTCCGAATGGCTGAGTTTATGCCGCCAGACGGAGACGGGATCACTTCAGTGACTCCAGGCTGATCTTGGGCGGGTGCCGAAGGTGAGTGAAACCACCGAAGTCAAGGGGCAATTCGGGCTAGGTCAGTCTGGCGGAACGGGCAAGAAACTTAAATTATTTTATTTTACAGAAATGTTTCAAGCTCC…
Torque teno mini virus 12	1	467	84.8558	39.3	61.2735	50	>_Torque_teno_mini_virus_12_contig_1 Depth-of-coverage:29.7524 Taxon:2065038 refseq:NC_038347.1 TAGGGGCAATTCGGGCTAGTTCAGTCTGGCGGAACGGGCAAGAAACTTAAAAAATATTTGTTTTACAGATGAGCAAGTACTACAAACCTGTAAACTTGTCATACAAACACAAGAATTTACAATGGATTAATCTACAAGTTGCTGTACATGACCAATGGTGCCACTGCGAGAATCCACTAAAACACATTATTATTGGAATACTGGAACAAGAACCAAACCTTAAATTTAACAAAGAAGAATCCAAAATAATTGAAAAATGCCTTACTACTGGAGAAGACAATGGAGACGCCGTAGACGCCCTTG…
Torque teno mini virus 3	1	438	86.883	36.1	57.0138	41.2271	>_Torque_teno_mini_virus_3_contig_1 Depth-of-coverage:28.9669 Taxon:687371 refseq:NC_014088.1 TCTAGGGGCAATTCGGGCTAGTTCAGTCTGGCGGAACGGGCAAGAAACTTAAAAAATTATATTTTACAGGAATGGCATGGCCATGGAAACCCACTCCATACGGACCTAGAGGCCGCGACCTACAATGGATTAACACCTGCATGGGAGCCCATGATATGTACTGCGGATGCGAAGAACCACCAAAACATCTACTCTGCATTCTACTTCAACACAGCGGAAAACTAGGATTACAAAAAAAAGATATTAAAATAACACAAAAATGCCTTGGCTATGGAGAAGAAAAAGAAGATACAACAGATGGAACC…
Torque teno mini virus 7	1	434	69.8848	43.9	68.3831	58.8556	>_Torque_teno_mini_virus_7_contig_1 Depth-of-coverage:36.186 Taxon:687375 refseq:NC_014082.1 ACTGCAATTCACCTCTAGAACATAGTGTGGATATTATCTTCACACAAGAAAAAAACCTCCGTTTCAACGCTCAGGAAAAACAAAAAATTAGAAAATGCCTTACTACTCAAGAAGATGGCGATTTGGAAGAAGGCGTAGACGCACTTGGAGAAGGCGTGCTAGAGGCCCTTTTCGAACAAGATTTTGGAGAAGAAGAAAACCCTACCGCTACCGGGTAAGAAAGAGAAAACGCTCCTTTATTCCTCTACTACAATGGCAACCAAAAAGAATTAACAAACTTAAAATAAGAGGAAGAATTCCTTTATT…
Torque teno mini virus 5	1	333	82.1871	28.9	63.6627	50.8436	>_Torque_teno_mini_virus_5_contig_1 Depth-of-coverage:18.0858 Taxon:687373 refseq:NC_014089.1 GCGGAACGGGCAAAAAACTTAAAATAATTATACCTTTATTACTTTTACAGATGAGTGACTGCTTTAAGCCAACATACTACAATAACAAAGGAAAACAGCAAAAATGGATTAACCTACTACATGAAGCACATGATTTAATTTGCTTCTGCCCAACAGCAACTAAACATCTACTACTTGCACTTGCTGAAAAAGAAGAAAAAATAGAAGTAACCAACAACGAAAAGAACAAAATTCTACAATGCCTTTCTACTACAGAAGAAGATATAACAACTGGAGACGTCGTAGATGGTTTAGACGAGGTTGGC…
Torque teno mini virus 7	1	246	79.9119	21.8	61.1368	46.0052	>_Torque_teno_mini_virus_7_contig_1 Depth-of-coverage:18.6361 Taxon:687375 refseq:NC_014082.1 GCCGAAGGTGAGTGAAACCACCGAAGTCAAGGGGCAATTCGGGCTAGATCAGTCTTGGCGGAACGGGCAAGAAACTTAAAATAATTTTATTTTACAGATGAACAGAGTTGTTCCAGTAAAATACAACCAAAAAGAAAAATGTATTCACTGGGTTAATGGAATTGTACACATCCATGACTACAACTGCGGATGCAGAGACCCACTTGAATGCTCAATTCTTCAAATTTTCAAACAAGAAAAACACCTGAGATTCTCTACTGAAGAAAAGAAATTTATTAAACAATGCCTTGGGGAAGATACTACCG…
Torque teno virus 16	1	216	61.8649	19.2	93.6838	95.7687	>_Torque_teno_virus_16_contig_1 Depth-of-coverage:18.7621 Taxon:687355 refseq:NC_014091.1 CGCAGACGTACCTACAGACGGGGGTGGAGACGCAGGAGGTACATAAGACGGGGGCGACGCAAAAAGAAACGCGTACTGACTCAGTGGAACCCGGCAGTAGTTAAGAGGTGCAACATTAAGGGCGGACTTCCAATAATCATATGCGGAGAGCCCAGGGCAGCCTTTAACTATGGCTACCACATGGAGGACTACACTCCTCAACCTTTCCCCTTTGGAGGGGGAATGAGCACAGTGACTTTCTCTCTGAAAGCCCTCTATGACCAATACCTCAAACACCAAAACAGATGGACATTCTCAAATGACCAGCTG…
Torque teno mini virus 12	1	153	70.4327	15.8	68.67	60.8059	>_Torque_teno_mini_virus_12_contig_1 Depth-of-coverage:13.6806 Taxon:2065038 refseq:NC_038347.1 AACGCTATTGTTCATCTTCATGACATCCAATGTATGTGCAATGAACCACTAGCACATACAATTGACACCATCTTCAAACAAGAACCGAACCTACCTTTACATCAATCAACAAAAGACAAAATTAAACAATGCCTTACTACTGGAGAAGACCATACTACCAAAGACGTCGTAGAAGAATTTGGAGACGACGATTTAGAGCGCCTCTTCGCAGACGACGATACAGAAGAAGATACCGGGTAAGATTTAAAAGAAAATTACCTAAAATTCATATAACTGAATGGCAACCTTCTAAGATTAACAAAG…
Torque teno mini virus 3	2	145	59.8895	17.5	59.7477	45.7865	>_Torque_teno_mini_virus_3_contig_1 Depth-of-coverage:11.3404 Taxon:687371 refseq:NC_014088.1 AGATCTTAACTGGCTAAACACCATTTTCCACACTCACGACCTCCACTGCGGTTGCGACCACCCACCAAGACACCTACTACTTCTTATGTGCGAAAATGCAGGATATCTAAAACTACAAAAAGAAGATATTAACAACGCCCAAAAATGCCTTGGCTATGGAGATCCAGAAGATGGAGACAACCATGGAGGCGTCGCCGCTATTACCCACGAAGAAGATTATATAGACGATGGAGAACTCGCCGCTCTCTTCGACGAAGAAAAAGATACTACACCACGGTAAGAAAAAGACGCTTTAAAAAGAAACT…
Torque teno mini virus ALA22	1	143	79.8216	12.9	69.0886	60.181	>_Torque_teno_mini_virus_ALA22_contig_1 Depth-of-coverage:12.8871 Taxon:1535290 refseq:NC_025726.1 TTCTGCGACTGCTGCACCCCTCTACAACACATTATCATCTTAATACTTCAACAAGAACCAGAATTGGATTTTAAACCTATTGAAAAGGATTTAATTAGAAGATGCCTTGGAGATACAACTACCGCCGTTACCGCTACAGGCCAAGAAGAACCTGGTTTAGAAGAAGGCGTTTTAGAAGACCTTTTCAAAGAAAGCTTTGGAGAAGACGTCGCTACAGGGTAAGAAAAAGAAAAGCTAAAACAATTTCTGTAAGACAATGGCAACCACAGCATATAAGACGCTTAAAAATAGTTGGTTACC…
Torque teno mini virus 8	1	122	86.2199	10.2	99.2022	99.3557	>_Torque_teno_mini_virus_8_contig_1 Depth-of-coverage:10.2949 Taxon:687376 refseq:NC_014068.1 GCTGAGTTTATGCCGCTAGACGGAGACGAAGACGGACAACGACTTCGGCTGATCTTGGGCGGGTGCTGAAGGTGAGTGAAACCACCGAAGTCAAGGGGCAATTCGGGCTAGGGCAGTCTAGCGGAACGGGCAAGAAACTTAAAATAATATTTATTTTACAGATAAGCACAAGATATATACCTACAAAAGACAGCCACAGACAAAAGAACCTAAAATGGCTTAACTTTGTAACGCACGCCCATGATATCTTCTGTGACTGCGACTCACCACTTCAACATACAGTAGCAAACATTTTAATACAAGAA…
Torque teno mini virus 3	1	112	71.1426	11.3	55.5716	38.2716	>_Torque_teno_mini_virus_3_contig_1 Depth-of-coverage:8.08846 Taxon:687371 refseq:NC_014088.1 GGCTAGGTCAGTCCGACGGAACGGGCAAGAAACTTAAAATAACTATTTTTTTATTACAGATGTCTGTATTCTGGAAGCCACCTCTTTATGGAGTATCCGGCAGAGAAGTACAATGGCTAAACAACACAGCACAAGCTCATGATATGTTCTGTGGATGTGACGAGCCTTTTCAACACTTTATCTACTCCTTTGCTAAAAGATCCCACAACTACGGAATTACTACAGAAAATCTAAGATCAATGCAAAAATGCCTTACTACTACAGAAGAAAAAGGTACCCAAACAGATACCTCTACCGATACCGAC…
Rotavirus A (segment 1)	2	107	71.805	9.5	85.6601	96.962	>_Rotavirus_A_segment_1_contig_1 Depth-of-coverage:10.632 Taxon:28875 refseq:NC_011507.2 AAGGCATAATGCAAAATATAGATATGAATATGATGTGATGAAAGATAAACCATATTACTTAGTGACATGGGCAAATTCTTCAATTGAAATGCTAATGTCAGTCTTTTCTCATGAGGATTATTTAATTGCAAAAGAATTGATAGTACTGTCATATTCTAATAGATCAACTTTGGCAAAACTAGTATCATCTCCAATGTCAATTTTAGTTGCTTTAGTGGATATTAATGGAACGTTTATTACGAATGAAGAGTTAGAATTAGAGTTTTCAAATAAGTACGTACGAGCCATAGTACCAGATCAAACATTTGAT…
Torque teno mini virus 12	1	105	43.853	17.2	67.4981	58.3514	>_Torque_teno_mini_virus_12_contig_1 Depth-of-coverage:16.9213 Taxon:2065038 refseq:NC_038347.1 TTTTTTATTACAGATGAGCAAATTCTACAAACCAATAACCCTATCTTAAAAACACAAACAACTAAATTGGATTAATGGATTAGTTTCAATTCACGATCTTCAATGCCAATGCGATCAACCGCTTCAACACACAATCATTGGAATTATTGATCAAGAACCATCTTTGAAATTTGACGAAGAAGACTCCAAAAAGATTCAAAAATGCCTTACTTCTGGAGACCCTGGTACCGCAGACGTCGTAGACGCCTTTGGAGACGGAGAACTAGAGGCCCTTTTCGCAGAAGACGATACTGGAGAAGACGA…
Torque teno mini virus 11	1	90	48.7635	13.9	57.7122	44.9304	>_Torque_teno_mini_virus_11_contig_1 Depth-of-coverage:10.1851 Taxon:2065037 refseq:NC_038346.1 AAACGCAGGCTTAAACCTTGTAAGATACTTAAAATCTACTTTTAGATTTTATCAACATGAATTTGTTGACTACATTGTAATACCCAGATTATGCTATCCAATGACAACCTCTCCACTAGACCATGCTAACGCACAACCCTATAGAGCACTATTAGAAAGAAAAAAAATAATAGTACCATCAGTTAGAACTAGACCTTTAAGAAAAAGAATGAGGAAGTTCACTTTTAAACCTCCCGCGCAATTAACGAACCACTGGTACTTCCAACAAAAACTATGTAACATACCACTATTAATGCTAACAAC…
Torque teno mini virus 4	2	89	38.6355	17.4	62.3486	51.5625	>_Torque_teno_mini_virus_4_contig_1 Depth-of-coverage:20.1963 Taxon:687372 refseq:NC_014090.1 ACCCACGGAGACGAAGATGGTGGTTTTGGTCCCGGAGACCTAGAAAAACTTTTCGAAGAAGATACTACAACCGGGTAAGAAAACCCATTAAATTAAAAAGACTGAGACTGTCACAATGGCAACCAAGGACAATTAGAAAATGTAGAATATCAGGAATGCTATGTTTATTTCAATGTAATGTTAATAGAATTGGAAATAACTTTACTTTGTATCAAAATTCTATTGTACCAGAAAGAACACCTGGGGGAGGAGGATTTGGAATACACCAAATAGGACTACAAACATTATATTTAGAACACCAACTA…
Torque teno mini virus 4	1	88	63.2316	10.3	60.3468	47.6874	>_Torque_teno_mini_virus_4_contig_1 Depth-of-coverage:8.08955 Taxon:687372 refseq:NC_014090.1 CTATCGATGGAGGAGACCGTACCACCGCAGACGCGGATATTGGCCCCGGAGATCTCGATTTGCTTTTCGCAGAAGATGGAGACGGCGAAGGGTAAGAAGAAACTTTTTTCATAAAAAACTTAAGACTCTTAAAATAAGAGAATGGCAACCAAGATCAATAAGAAAATGTAAAGTAACAGGAATGATAAACTTACTTCAAGTTAACCCAAAAAGAATGGGAAATAACTTTACTTTATATGAAGACTCTATTGTACCAGAGCACTTACCCTCCGGAGGAGGATTTAGCTTAATGAAATTTACTTTTA…
Torque teno mini virus 1	1	83	58.8585	10.4	63.6309	50.9745	>_Torque_teno_mini_virus_1_contig_1 Depth-of-coverage:11.2412 Taxon:687369 refseq:NC_014097.1 ATGTTTGTTAACCTGTGGTAGAAATAGACAAAACCATAATTATACTTTAACTTCAGAAAGCTATGTACCAACTGAAGAACCGGGAGGGGGAGCATGGTCTATAATGCAATTAACATTAAGAGCTTTGTATGATGAACTTTTACACAACAGAAATTGGTGGACTAGATCAAATGTTAACAAACCACTAGTTAGATATGTAGGATGCTCATTTAAATTTTATAGGAGCAAACACACAGACTATATTGTTAGCATAACCTTATGCCCTCCATTTGAAGTTACAGCACTAGACTACCTAAACACACAGC…
Torque teno mini virus 4	2	79	66.3555	8.8	59.9149	44.8916	>_Torque_teno_mini_virus_4_contig_1 Depth-of-coverage:3.07518 Taxon:687372 refseq:NC_014090.1 ATTTCGAAGACGGAGATTTGGCACGTTTATTCGAAGAAAGCGACGTTGGAGACGACGGGTAAGAAGATTTAAAATTCCTAAAAAACTGTCCTTAGTAACTGTTAAACAATGGAATCCACACAGTATAAGAAAATGTAGAATCAAAGGAATAATGTGCGGACTCCAATGTAACCATAATAGACTAACTCATAATTGGACAATGTATGAAGAAAGTATTGTACCTAGCCATGCTTCTAATGGGGGGGGATTTAGCTTTATGATATTTACTTTAAGAAACTTATACCTGCAACATGAATACATTAGAA…
Torque teno mini virus 10	2	76	68.999	8	66.1153	50.8552	>_Torque_teno_mini_virus_10_contig_1 Depth-of-coverage:10.2895 Taxon:2065036 refseq:NC_038345.1 TCTCCAACCATGACCTTTGGTGCTACTGCGAAGACCCTGATCTTCACATGTTAATTTGCATGAATAAATTCGGCGGCTGTCCAAAACCAGAATCGGATATTAAAAATATAAAATGCCTCCTTACCGGCGCACCTACTACTGGAGAAACTACCAAAGAAGAAGAAGAAGAAACAGGTTTTACCCAAGGAGATTTAGAAAAACTTTTCAAAGAAGATGGAGAACAAGAAGACGAAGAAGATACCGCAGAAAGTTTAAGGTAAAGAGACGCTTTCGCTTAAAGAAAAAGACTAAAATAACTGTTAG…
Rotavirus A (segment 3)	2	72	75.8008	7.7	78.0041	83.945	>_Rotavirus_A_segment_3_contig_1 Depth-of-coverage:3.60301 Taxon:28875 refseq:NC_011508.2 ATTTATTACCTGGATGGAAGTTGACATACGTTGGATACAATGGAAGTGATACGCGCGGACATTATAATTTTTCATTTAGATGTCAAAATGCAGCTACAGATGATGATGCAATAATAGAGTATATCTATTCAGATGAATTAGACTTCCAGAGTTTTATACTCAAGAAGATTAAAGAAAGGATGACAACATCACTACCAATAGCAAGACTTTCAAACCGCGTATTTAGAGACAAGTTATTGAAAACGTTATCAACAACTCATGATAAAGTAGTTAATATTGGGCCCAGAAATGAATCTATGTTTACTTTTT…
Torque teno mini virus 5	1	66	61.3136	7.8	61.1612	47.181	>_Torque_teno_mini_virus_5_contig_1 Depth-of-coverage:6.49596 Taxon:687373 refseq:NC_014089.1 CTAGAGCGCCTTTTCGCAGAAGACGAAGGACAAAATGGAGGGTAAGAAACAAAAAACTTAAAAAAATAATAGTTAAACAATTTCAACCTCCATGTATTAGAAAATGTACTATAAAAGGACTATGGTGTTTACTTATGTTTAGTCCAGAAAGACTTGCTTATAATTCTACTATGTATCAAGATAGCATTGTACCAATTCATTGGCCGGGAGGGGGGGGATTTTCTGTAACTAAAATATCTTTAGAAACATTATATGAAGATCATTTAAGATGCAGAAACTGGTGGACAAATAGCAATGATCAACTA…
Rotavirus A (segment 2)	2	49	49.9072	7.7	81.7573	94.3182	>_Rotavirus_A_segment_2_contig_1 Depth-of-coverage:9.49579 Taxon:28875 refseq:NC_011506.2 AATTATCTGATAAGGTACTTTCGAAGAAAGAAGAAATTGTAACGGATAATCATGAGGAAGTTAAAGTTACTGATGAATTAAAAAAATCAACGAAAGAAGAATCAAAACAATTGTTTGAAGTGTTGAAAACAAAGGAAGAACATCAGAAAGAAATACAGTATGAAATATTACAGAAAACTATACCAACATTCGAACCTAAAGAGACGATATTGAGAAAATTAGAGGATATTAAACCAGAACTAGCGAAAAAACAGACTAAGCTATTTAGAATATTTGAACCGAAACAATTACCGATTTATAGAGCAAATG…
Torque teno mini virus 4	2	39	31.4183	9.3	63.8009	52.5084	>_Torque_teno_mini_virus_4_contig_1 Depth-of-coverage:8.68544 Taxon:687372 refseq:NC_014090.1 ACGCAGAAGGGTAAGAAGACACCGTTTTTATAATAGAAAACTAAGAAAACTTAAATACTTAAAACTAAAACAATCTCAACCTAACTCTATAAAAAAATGTAAGATTAAAGGATACTTATGTTTATTTGAAGCAGGAAAAGGACGGTTTTCTAATAACTACGCTATGTATAAAAGAAGTACTGTACCACATCATTAACCAGGCGGAGGCGGTTTTTCTATTATGAAATTTACTTTAAATACTTTATATGAAAAGCATGAACTAGTAAGAAACTATTGGACTAGAACTAACAATAAATTACCATTAT…
TTV-like mini virus	1	37	40.419	6.6	59.661	44.5274	>_TTV-like_mini_virus_contig_1 Depth-of-coverage:5.48624 Taxon:93678 refseq:NC_020498.1 AGCAAAAACCATACTCTAGGGCAATTCGGGCTAGATCAGTCTGGCGGAACGGGCAAGAAACTTAAAACAAAACTTTCTTTTACAGAAATGTCCTTTTCTAAAATTCCATACTCAACTACTCAACTAGAAAAACAACTACTAAACTCAGTAGTTGGAAACCACGACCTATGCTGTGGCTGTGAAGACCCTCTGCTTCATATTACCAACCTCATCTTTAAACACGCCAAACCATCAAACTTCACTGAAAAAGAAAAACAACAAATTAAACAATGCCTTGGAGATACCGATACTACAGACCATACCGCTGGAGA…
Torque teno mini virus 6	1	36	33.1032	7.9	60.4797	41.6471	>_Torque_teno_mini_virus_6_contig_1 Depth-of-coverage:4.57812 Taxon:687374 refseq:NC_014095.1 AAGATACAACCCATACAAAGACAAAGGAAATACAACAAAAGCATATTTTGTTAGTAACCAACAAAATGGAGAAGGATGGACAGCACCTAACAACCCAGACTTAATACTAGATGGCTTTCCCCTATGGATAACCCTTTACGGCTTTTCAGACTATATTAAAAAAACACAAAAACAACTAGGCCTAGATAATGATTACGTACTTGTAATTCACAACCTAGAAACAATGCCAAAATACACAAACCCAATAATATTACTAGATCAATTTTTCTTAAATGGAACAAGCCCATATGCTTCTACACAATCAC…
Torque teno virus 24	3	35	37.061	6.1	67.5788	61.5385	>_Torque_teno_virus_24_contig_1 Depth-of-coverage:6.41507 Taxon:687363 refseq:NC_038343.1 TACCCTCACGGCGGGCCCCTCTCAACCACTACATGGTCTCTAAAGGTGCTGTACGACGAGTACCTAAAGCACCACAACTTCTGGGGCTACCCAAACACCCAGCTAGACCTGGCCAGATACAGGGGCTGCACTTTCACATTCTACAGACATAAAAAAACTGACTTTATAGTGTGGTGGAACAGAAAGCCTCCCTTTAAACTAAACAAGCTCAGCTGCGCGTCCTTTCACCCGGGCATGCTAATGCAACAAAGACACAAAGTACTAATTCCCAGCTTTGACACTAAACCCGGGGGCAGAGCTAAAATTAGA…
TTV-like mini virus	1	31	36.0577	6.3	63.6888	53.886	>_TTV-like_mini_virus_contig_1 Depth-of-coverage:3.10233 Taxon:93678 refseq:NC_020498.1 TTAAACACAGCTTTCATACAAAACAGAGGCTGGGGCACACACACAACATATTGGAACCAAGAATTAGGCACAAAAAGATACTTTCTCTACGGAACTAGAAAAGAAATAAATGAAACAACTAATATAGGACAGTTAAAACTCACAGAAATAATACCTTTAACAAACACAGTAGACGACTACGAAGGAACATTTTATGACGATATACACACAACAAAACCAACCACATTTGAAGAATACACAAAAAAATATGCAGGCAATCCTTTTCATACTTATTACCTACAAAACCAATATCACGTATTTACAACAACAAA…
Torque teno virus 13	1	23	31.7935	4.5	74.1784	73.2394	>_Torque_teno_virus_13_contig_1 Depth-of-coverage:4.07105 Taxon:687352 refseq:NC_038339.1 GCTCACCACTAACTGAAAACCCTTGCATCACTTTCCAAGTTTTAGGGAACTTGTACAATAACTGCCTCAACATTGACCTCCAACAATTTACAGAAAATGGAGACTTTGAGAGTAGTACATCTTATACTAGAGAAAATGCAAACGACTTAAAAACTTTATATAAAGAACTGTTCTGTAAAAAAGACAGCGCTCACTACTGACAAACCTTCATCACTAACAGTATGATGAAGGCCCATATAGATGCTGACAAGGCCCAGTCAGCAACCACTAATTATCCCTCTAGTGGCACTACACCTGCATACAACACAG…
Torque teno virus 13	2	22	46.3164	3	86.9537	89.6686	>_Torque_teno_virus_13_contig_1 Depth-of-coverage:2.80313 Taxon:687352 refseq:NC_038339.1 GGACCTAGACCTGGCCCGCTACAGAGGTGTAAATGGACCTTTTATAGACACCCAGACACTGACTTTATAGTGTACTTCACTAACAATCCCCCCATGAAAACCAACCAGTATACCGCCCCTCTCACCACTCCTGGCATGCTCATGAAAAGCAAATATAAGATACTGGTGCCTAGTTTTAAAACAAAACCTAAAGACGAAAGACAATAAGCTTCAGGGCCAGACCCCCCAAACTATTCCAAGACAAGTGGTACACTCAGCAAGACCTGTGCCCTGTGCCCCTCATCCAACTGAACATGACCGCAGCTGATT…
Torque teno virus 24	1	18	24.8614	4.7	66.1728	55.0914	>_Torque_teno_virus_24_contig_1 Depth-of-coverage:4.01553 Taxon:687363 refseq:NC_038343.1 ACTAAACTTTGCCAGGGCCTACCAAGACGTCACATACAACCCAAACTGTGACAGAGGAATTAAAAACAGAATTTGGGTGCAGGCCCTAACTAAGGCCACCACAGAATTTGACGAGAAACGCAGCAAGTGCGTTATAACTGACCTGCCTCTGTGGTCCGCCCTGTACTGCTACCACAACTTTGTAGAAGAGGAGCTAGGCATCTCCTCTGAAATCTACAACGCCTGTATAGTCTGTGTGCAGTGCCCCTACACCTTTCCCCCCCTGTATGACAAAAAGAACCCAAACAAGGGGTACGTGTTCTATGACGC…
Torque teno mini virus 18	1	18	29.3971	4.5	70.5742	62.7907	>_Torque_teno_mini_virus_18_contig_1 Depth-of-coverage:3.75012 Taxon:1859149 refseq:NC_030297.1 ATATAGACCTTTCCCCCGGAGAACTAGAACGCTTATTCGCCGAAGAAGACAACGCCGATTCCGGGTAAGAAGATGGCGCCGATACAGACGCTTTTTTAAAAAAAAAATTACTAAAATTAGACTTAAACAATGGCAACCTACAAGTATAAGAAACTGTTCTATAAAAGGACACTTGCCCTTAATACTATGTGGACAAGGACGCATAGCTCATAATTTTACTATATGGTCTGAAAGTACTGTACCTATTGGGGAACCGGGAGGGGGTGCATGGTCTTATATACAAATAACCTTAAGAGCACTATG…
Torque teno midi virus 8	2	16	33.0748	3.2	63.4995	49.7674	>_Torque_teno_midi_virus_8_contig_1 Depth-of-coverage:1.40334 Taxon:2065049 refseq:NC_038355.1 TATTTACCTTAAAATATTTATACAACCAATGGGTAGCAAGAAAGAATACTTGGACTAAATCAAATGACTATACAGACTTAGTAAGATACACAGGTACTAGAATTAGAATATTTAGACATGAAACCACTGATTTTGTTGTAAGCTACAGCAGATAACCTCCTTTTAACCTAGAAAAAGAAACATACATACTATGTCATCCTGTTAACATACTGCTAGCCAGACATCACAGACTAGTGCTCAGTAGAAAATCACAACCAGGTGTAACAAATTATATAACACTTAAAATTAAACCACCAAAACTAAT…
Torque teno mini virus 6	1	16	40.7318	2.8	64.9703	56.5637	>_Torque_teno_mini_virus_6_contig_1 Depth-of-coverage:2.69951 Taxon:687374 refseq:NC_014095.1 ACATTAGGATTTACCTCACTAAACACAAAAATATTTCAATTTCATGACTGGCAAGACCCACCAACAACAGGCTACAGACCAAACAGAGACATGTATTTTTGGGGCACAGACAACGGTATGCAAGACCCCATGCAAGAACCACTAGATAACCTAATATACTTAGGAGGAACAGGAAAAATACAAAAAGGCACAGCTATAAAAGACAGATCAAGCCACTCATATGAATCCACACCAGGACTTTGGGGAAACATATTCCACCCAGACTATACAACAGGCACATCAGCATTATTTACCACTAACAAAAC…
Rotavirus A (segment 10)	1	14	62.5832	6.3	83.4043	91.0828	>_Rotavirus_A_segment_10_contig_1 Depth-of-coverage:6.2762 Taxon:28875 refseq:NC_011504.2 GTAGTATTGTATGTAATCACTTTAATGAATAGCACATTACATACAATACTAGAGGATCCAGGAATGGCGTATTTTCCTTATATTGCATCTGTCCTGACAGTTTTATTTACATTACACAAAGCGTCAATTCCAACAATGAAAATAGCATTGAAGACGTCAAAATGTTCGTATAAAGTAATAAAGTATTGCACTGTGACAATCCTTAATACATTATTAAAGTTAGCAGGTTACAAAGAACAAATTACTACTAAAGATGAAATAGAAAAACAAATGGACAGAGTTATTAAAGAAATGAGACGTCAATTAGAG…
Rotavirus A (segment 9)	1	12	71.2806	3.3	72.5231	75.4941	>_Rotavirus_A_segment_9_contig_1 Depth-of-coverage:2.76908 Taxon:28875 refseq:NC_011503.2 ATGTCACCATTTGTGAAGACGCAAAATTACGGCATGTATTTACCAATAACGGGATCACTAGACGCTGTATACACAAATTCAACTAGTGGAGAATCATTTCTAACTTCAACGTTATGTTTATATTATCCAACGGAAGCTAAAAATGAGATTTCAGATAATGAATGGGAAAATACTCTATCACAATTATTTTTAACTAAAGGATGGCCGACTGGATCAGTCTATTTTAAAGACTACAATGATATTACTACATTTTCTATGAATCCACAACTGTATTGTGATTATAATGTAGTATTGATGCGATATGATAAT…
Rotavirus A (segment 6)	1	6	35.6932	2.6	87.1901	96.8992	>_Rotavirus_A_segment_6_contig_1 Depth-of-coverage:2.0011 Taxon:28875 refseq:NC_011509.2 TAATAAACACTTACCAGGCTAGATTTGGAACAATCGTAGCTAGAAATTTTGTTACAATCAGATTGTCGTTCCAGTTGATGAGACCACCAAATATGACACCAGCAGTAGCAGCATTATTTCCAAATGCGCAACCATTTGAACATCATGCTACAGTAGGACTGACGCTGAGAATTGAATCTGCAGTTTGTGAATCTGTACTTGCCGATGCAAGCGAGACAATGCTAGCAAATGTGACATCTGTTAGACAAGAATATGCAATACCAGTTGGACCAGTCTTTCCACCAGGTATGAATTGGACTGATTTGATCAC…
Rotavirus A (segment 4)	1	5	16.3844	2.7	79.3282	79.0698	>_Rotavirus_A_segment_4_contig_1 Depth-of-coverage:2.1713 Taxon:28875 refseq:NC_011510.2 ATTCAGAGTTTTATATTATTCCAAGATCCCAAGAATCTAAATGTAATGAATATATCAATAATGGTTTACCACCAATTCAAAATACTAGAAATGTAGTTCCATTATCTCTATCATCCAGGTCTATTCAATATAGAAGAGCACAAGTTAATGAAGATATTACAATTTCAAAAACTTCATTATGGAAGGAAATGCAATATAATAGAGATATTATAATAAGATTTAAATTTGGTAATAGTGTTATAAAATTAGGAGGACTGGGATATAAATGGGCTGAAATATCATACAAAGCAGCGAATTATCAATATAGCTA…
Rotavirus A (segment 8)	1	4	33.711	2.3	77.6536	84.9558	>_Rotavirus_A_segment_8_contig_1 Depth-of-coverage:2.13955 Taxon:28875 refseq:NC_011502.2 TGCTGAATTACGGTGGCAATACAACAAATTTGCAGTAATTACGCATGGTAAAGGGTACTATAGAGTTTTTAAATACTCGTCAGTTGCAAACCACGCAGAGCGAGTTTATGCTACTTTTAAGTATAATAACAAAAACGGAGGTCCACTGGAGTTTAATTTGCTTGATCAGAGAATAATATGGCAAAATTGGTACGCATTTACGTCCTCAATGAAACAAGGTAATACTCTTGATGTATGCAAAAAACTACTCTTCCAAAAAAATGAAGCGAGAAAGTAATCCATTTAAGGGGCTGTCAACTGATAGAAAAA…
Rotavirus A (segment 7)	1	2	34.1176	1.1	79.8408	82.4	>_Rotavirus_A_segment_7_contig_1 Depth-of-coverage:1.87532 Taxon:28875 refseq:NC_011501.2 CTATCATTAACTCTTCTTTTGAAGCTGCAGTTGTCGCTGCAACTTCTACATTGGAATTAATGGGTATTCAATATGATTATAATGAAGTATATACTAGAGTTAAAAGTAAGTTTGATCTTGTAATGGATGATTCTGGCGTTAAGAATAATCTAATAGGTAAAGCAGTTACAATTGATCAGGCTTTGAATGGTAAGTTTAGTTCAGCTATCAGAAATAGAAATTGGATGACTGATTCAAAAACTGTAGCAAGATTAGATGAAGATGTGAACAAACTCAGATTATTATTGTCATCGAAAGGAATTGATCAAA…

## Sheet: S<1A
Assignment	# Contigs	# Reads	Coverage (%)	Depth <br/>of Coverage	NT Identity (%)	AA Identity (%)	Contigs
Norwalk virus	1	632973	99.3118	16630.4	74.1689	83.2929	>_Norwalk_virus_contig_1 Depth-of-coverage:5414.23 Taxon:11983 refseq:NC_039475.1 CACGATCGACACACCGCAAAATCTTCAAGTGACGGAGTATTATCTAATATGGCTGTCACTTTTAAACGAGCCCTCGGGGCGCGGCCCAAACAACCGCCCCCGAGGGACAAACCACCAAGACCCCCGAGACCACCCACACCAGAGTTGGTTAATAGAATCCCCCCTCCCCCACCCAACGGGGAGGACGAGCCAACCGTTTCTTACAACGTCAAAGAGGGTGTTTCTGGTTTGCCTGAACTCTCAACGGTCACCCAACCGGAAGAGAGCTCTACGGCATTCAGCGTTCCCCCTCTTAGTCAGAGGGAGAACAGAGATGC…
Enterovirus B	1	11113	97.5098	302	77.4158	90.6221	>_Enterovirus_B_contig_1 Depth-of-coverage:304.813 Taxon:138949 refseq:NC_001472.1 TCCCCAGAAAAACTTAGAAGCTTAACTTGAACGGTCAACAGGAAATCCAGCATACCAGCTGGGTCGTGACCAAGCACTTCTGTAACCCCGGACCGAGTATCAATAAGCTGCTTACGTGGCTGAAGGAGAAAACGTTCGTTACCCGGCCAATTACTTCGAGAAACCTAGTACCACCATGAACGTTGCGCAGTGTTTCGCTCCGCACAACCCCAGTGTAGATCAGGCCGATGAGTCACCGCATTCCCCACGGGTGACCGTGGCGGTGGCTGCGTTGGCGGCCTGCCCATGGGGCAACCCATGGGACGCTTCAATACTG…
Escherichia virus Lambda	4	8420	44.8353	75.9	99.9034	99.7688	>_Escherichia_virus_Lambda_contig_1 Depth-of-coverage:460.743 Taxon:10710 refseq:NC_001416.1 GACCGGGGAGGATACGTTTCACTATGAGAGCCTGCGTGGACGTTATGTGAGCGTGATGGCCGGACCGGTTTTACAAATCAGTAAGCAGGTCAGTGCGTACGCCATGGCCGGAGTGGCTCACAGTCGGTGGTCCGGCAGTACAATGGATTACCGTAAGACGGAAATCACTCCCGGGTATATGAAAGAGACGACCACTGCCAGGGACGAAAGTGCAATGCGGCATACCTCAGTGGCGTGGAGTGCAGGTATACAGATTAATCCGGCAGCGTCCGTCGTTGTTGATATTGCTTATGAAGGCTCCGGCAG…
Escherichia phage HK630	6	2768	18.4434	62.5	99.977	99.8985	>_Escherichia_phage_HK630_contig_1 Depth-of-coverage:731.018 Taxon:1147146 refseq:NC_019723.1 CAGCAGAGCTGCGTAATCTCCCGCATATTGCCAGCATGGCCTTTAATGAGCCGCTGATGCTTGAACCCGCCTATGCGCGGGTTTTCTTTTGTGCGCTTGCAGGCCAGCTTGGGATCAGCAGCCTGACGGATGCGGTGTCCGGCGACAGCCTGACTGCCCAGGAGGCACTCGCGACGCTGGCATTATCCGGTGATGATGACGGACCACGACAGGCCCGCAGTTATCAGGTCATGAACGGCATCGCCGTGCTGCCGGTGTCCGGCACGCTGGTCAGCCGGACGCGGGCGCTGCAGCCGTACTCGGGG…
Escherichia phage HK629	9	1860	14.5026	53.2	99.7667	98.964	>_Escherichia_phage_HK629_contig_1 Depth-of-coverage:3.60316 Taxon:1147148 refseq:NC_019711.1 ATGTCAAGCCGAAGCATGAAGTGAATCCGCAGATGACCCTGCGTCGCCTGCCGGATGAAGATCCGCAGAATCTGGCGGACCCGGCTTACCGCCGCCGTCGCATCATCATGCAGAACATGCGTGACGAAGAGCTGGCCATTGCTCAGGTCGAAGAGATGCAGGCAGTTTCTGCCGTGCTTAAGGGCAAATACACCATGACCGGTGAAGCCTTCGATCCGGTTGAGGTGGATATGGGCCGCAGTGAGGAGAATAACATCACGCAGTCCGGCGGCACGGAGTGGAGCAAGCGTGACAAGTCCACGTAT…
Enterobacteria phage SfV	1	798	11.442	36.9	99.1749	99.5444	>_Enterobacteria_phage_SfV_contig_1 Depth-of-coverage:26.6999 Taxon:55884 refseq:NC_003444.1 AAGATAGACGGACAGCCGAACGCTTTCAGAAATGGGTGGAAATGGGCGTCCTGACCGTTACCGATGGTGCAGAGGTGGATTATCGCTACATCCTCGAAGAGGCCAAAGCGGCGAACAAAATCAGCCCGGTCAGTGAGTCACCCATCGACCCCTTCGGGGCGACCGGGCTGTCACATGACCTTGCTGATGAAGATCTGAATCCCGTCACTATCGTCCAGAACTTCGCCAATATGTCCGATCCTATGAAAGAGCTGGAAGCAGCGATTGAATCGGGACGCTTTCATCATGACGGCAATCCCATCATGA…
Escherichia virus M13	3	193	86.4835	6.8	99.2055	98.8877	>_Escherichia_virus_M13_contig_1 Depth-of-coverage:3.75796 Taxon:1977402 refseq:NC_003287.2 GGAGCAATTAAAGGTACTCTCTAATCCTGACCTGTTGGAGTTTGCTTCCGGTCTGGTTCGCTTTGAAGCTCGAATTAAAACGCGATATTTGAAGTCTTTCGGGCTTCCTCTTAATCTTTTTGATGCAATCCGCTTTGCTTCTGACTATAATAGTCAGGGTAAAGACCTGATTTTTGATTTATGGTCATTCTCGTTTTCTGAACTGTTTAAAGCATTTGAGGGGGATTCAATGAATATTTATGACGATTCCGCAGTATTGGACGCTATCCAGTCTAAACATTTTACTATTACCCCCTCTGGCAAAACT…
Rhinovirus B	8	66	67.1242	2.7	74.2427	82.1012	>_Rhinovirus_B_contig_1 Depth-of-coverage:2.60325 Taxon:147712 refseq:NC_001490.1 GGACGCCTTAAGTATGACATGGTGTGAAGACCCGCATGTGCTTAGCTGTGAGTCCTCCGGCCCCTGAATGCGGCTAACCTTAACCCTGGAGCCTTGGAGCACAAGCCAGTGCATGCAAGGTCGTAATGAGCAATTCCGGGACGGGACCGACTACTTTGGGTGTCCGTGTTTCCTTTTATTCCATTATTGTTCTTATGGTTACAATATATTGAGTATATTGTAATCATGGGTGCACAAGTGTCTACACAGAAGAGTGGTTCGCATGAAAATCAAAACATTCTTACAAATGGCTCCACACAAAATTTTACTGTCATCAA…

## Sheet: S<1B
Assignment	# Contigs	# Reads	Coverage (%)	Depth <br/>of Coverage	NT Identity (%)	AA Identity (%)	Contigs
Norwalk virus	1	150488	98.6598	4106.1	73.3333	82.0565	>_Norwalk_virus_contig_1 Depth-of-coverage:4052.4 Taxon:11983 refseq:NC_039476.1 TCATTCACGGAATGTTATCTAATATGGCTGTCACTTTTAAACGAGCCCTCGGGGCGCGGCCTAAACAGCCGCCCCCGAGTGACAAACCACCAAAACCCCCAAGACCACCCACACCAGAGTTGGTTAAGGCAATTCCCCCTCCCCCACCCAACGGGGAAGACGAACCAATCATTTCTTACAACGTCAAAGGGGGTGTTTCTGGTTTGCCTGAGCTCTCAACTGTCACCCAACTGGAAGAGAACTCTACAGCATTCAGCGTTCCCCCTCTTAGTCAGAGGGAGAACAGAGATGCAAAGGAACCATTGACTGGAGCCATCC…
Parechovirus A	1	29134	98.8009	816	80.1462	92.9817	>_Parechovirus_A_contig_1 Depth-of-coverage:801.542 Taxon:1803956 refseq:NC_038319.1 CAGCCCTGAGGCGGCTGGTCAACAAAAGCCTCACTTGTAACGAACATCTAAGATTATGACATTAACCCCATGCCTGGTCTCCACTAGTTGAAGGCAACTTGCAATAAAATGAGTGGGAATAAGACGCTTAAAGCATGGTGTAAATTAACTTTTCTAACTCACGCTTTGCGTGGGGTGGCAGATGGCGTGCCATAGTTCTATTAGTGAGATACCACACTTGTGGACCTTATGCTCACACAGCCATCCTCTAGTAAGTTTGTGAGACGTCTGGTGACGTGTGGGAACTTATTGGAAACAACATTTTGCTGTAAAGC…
Human mastadenovirus C	9	9375	83.5351	63.4	99.0769	99.3129	>_Human_mastadenovirus_C_contig_1 Depth-of-coverage:47.0208 Taxon:129951 refseq:AC_000007.1 AGATTGTGACGTGACGCGGGGCGTGGGAACGGGGCGGGTGACGTAGTAGTGTGGCGGAAGTGTGATGTTGCAAGTGTGGCGGAACACATGTAAGCGACGGATGTGGTAAAAGTGACGTTTTTGGTGTGCGCCGGTGTACACGGGAAGTGACAATTTTCGCGCGGTTTTAGGCGGATGTTGTAGTAAATTTGGGCGTAACCGAGTAAGATTTGGCCATTTTCGCGGGAAAACTGAATAAGAGGAAGTGAAATCTGAATAATTCTGTGTTACTCATAGCGCGTAATATTTGTCTAGGGCCGCGGGGACT…
Human mastadenovirus B	13	1082	77.9617	8	98.2788	98.1635	>_Human_mastadenovirus_B_contig_1 Depth-of-coverage:9.25287 Taxon:108098 refseq:NC_011203.1 TTAAAAAAGTGCGCGCTGTGCGGTGATTGGCTGCGGGGTGAACGGCTAAACGGGGTGGGATGACGCTGGGAGGTGACGTAATTTTTGTGGGAGGAGTTATGTTGCAAGTTATCGCGGTAAAGGTGACGTAAAATGAGGTGTGGTTTAAACACGGAAGTAGACAGTTTTCCCACGCTTACTGACAGGATATGAGGTAGTTTTGGGCGGATGCAAGTTAAAATTCTCCATTTTGGCGCGAAAACTGAATGAGGAAGTGAATTTCTGAGTCATTTCGCGGTTATGACAGGGTGGAGTATTTGCCGAGGGC…
Rhinovirus A	1	484	90.9626	15.1	71.9495	75.6448	>_Rhinovirus_A_contig_1 Depth-of-coverage:13.546 Taxon:147711 refseq:NC_038311.1 CTTCTGTTTCCCCGGTAGGTGTGAATATGCTTTGACCAAGGCAGAAGCTAATCCTATCGTTATCCGCAAGGTGCCTACGGGAAGCCTATTAACACTTTGAAAGAAATTTGGCTGGTCGCTCAGTTGCGCAATCCCACGCAATAGACCTGGCAGATGGGGCTAGACAAACCCCACCAGCGATGGTGGTCTAGCCCGCGTGGCTGCCTGCACACCCATCTTGGGTGTGAAGCCAGAGATTGGACAGGGTGCGAAGAGCCTACTGTGCTCACCTTGAGTCCTCCGGCCCCTGAATGTGGCTAATCCTAACCCTGCAGCTGT…
Torque teno mini virus 10	1	436	66.8514	44.7	64.1052	53.9948	>_Torque_teno_mini_virus_10_contig_1 Depth-of-coverage:27.8833 Taxon:2065036 refseq:NC_038345.1 AGTAAAAATAACTTCTGGAGTTCTCATGAATTAATTTGCGGCTGTAACGACCCCCTGCTTCACATTATTACCTTATTTAACAAAGAAGGAAACGCACCAAAACCTTTTGAAGAATTAAAGAATATAAAATGCCTTATTATTGGAAAACCTACTACAACAGAAGAAGACGGTTTTGGCCCTGGAGAACTAGAAAAACTTTTCGAAGAAGACAAAGATGGAGACGATATCGCCGCCGTAGAAACTACAACCGACGATACTGGGTAAGAAGACGACGCCATAAAAAATTAACTAAAATTAATGTTA…
Enterovirus B	3	192	83.8814	6.3	74.7732	88.0307	>_Enterovirus_B_contig_1 Depth-of-coverage:6.89891 Taxon:138949 refseq:NC_001472.1 ATTGGTAGTCCTCCGGCCCCTGAATGCGGCTAATCCTAACCGCGGAGCAGATACCCACATGCCAGTGGGCAGTCTGTCGTAATGGGTAACTCTGCGGCGGAACCGACTACTTTGGGTGTCCGTGTTTCCTTTTATTCTTATACTGGCTGCTTATGGTGACAATTGGGAGATTGTTACCATATAGCTATTGGATTGGCCACCCGGTGACAAACAGGGCAATTATATACCTATTTGTTGGTTTTGTTCCATTAAACTTTAAAGTTCTAAAAACTCTCAACTTGGTTATATTGTTTAATTCAGTAAAATGGGAGCTCAA…
Torque teno mini virus 12	1	173	81.9712	14.5	62.8619	50	>_Torque_teno_mini_virus_12_contig_1 Depth-of-coverage:9.16489 Taxon:2065038 refseq:NC_038347.1 ATATATTCAATGACACTTCCGAATGGCTGAGTTTATGCCGCCAGACGGAGACGGGATCACAACAGTGACTCCAGGCTGATCTTGGGCGGGAGCCGGAGGTGAGTGAAACCACCGTAGTCTAGGGGCAATTCGGGCTAGATCAGTCTGGCGGAACGGGCAAGAAACTTAAAAATGTACTCTTTTTACAGATGACAAACTACTACAAACAACCACCATATTCTACTAAACACAAGCATTTAAACTGGATCAATGCCGTTACATCCATCCATGACCTCCACTGTGGCTGCGATTTTCCACTGCAAC…
Torque teno mini virus 4	1	121	65.9605	13.2	59.293	46.2264	>_Torque_teno_mini_virus_4_contig_1 Depth-of-coverage:8.89821 Taxon:687372 refseq:NC_014090.1 ATAGACGCTTTATTCGCCGAAGATGGAGAAAAAGAAGGGTAAGAAAATTTTATTACCCTAGAAAACTAAAAACTTTAACTCTTAAAGAATGGCAACCACATAGCATTAAAAAATGCAAAGTCACAGGAATGATAAACTTACTACAAGTAAACCCAAAAAGACTGGGAAATAACTTTACTTTATATGAAGACAGTATTGTTCCTGAACACTTACCCTCCGGAGGAGGATTTAGCTTAATGAAATTTACATTTAATACTCTGTATTCATATCATAAGTATGTAAGAAACTGGTGGACTAAATCTAAC…
Torque teno mini virus 8	1	76	81.512	6.5	68.932	60.6959	>_Torque_teno_mini_virus_8_contig_1 Depth-of-coverage:5.85572 Taxon:687376 refseq:NC_014068.1 TTTTTATTACAGATGTCAAAAAGATACATACCAACAAAAGACAACCACCGCCAAAAGAAACTAAAATGGATTAATGGAATTTGTCACCTACATGACATCCACTACGACTGCAACAACCCACTAGAACACAGCATTGCAGAAATTCTTCTACAAGAACCTGAGATTAAATTCAACAATCAAGAAAAAGATCTACTTAAAAAATGCCTTTCTACAACTACAGAAGAAGACCACGCTACTACAGACGCAGGTTTTGGAGACGTAGAAGATCTAGACGCCCTATTTACAGAAGATATTGGAGAAGACGA…
Torque teno mini virus 4	1	58	56.912	7.1	55.7039	43.4545	>_Torque_teno_mini_virus_4_contig_1 Depth-of-coverage:5.56133 Taxon:687372 refseq:NC_014090.1 CCTATATATAATTCTTCTGTTGTACCTGAAAAACTGCCGGGAGGAGGGGGATTTAGTATATATCAATATACTTTAGATAACTTGTATACTATGCATTCATATGTAAGAAACTGGTGGACAACTAGTAACAAAGAATTACCTTTAGTAAGATACTTAAAATGTAAAATGAAAATATATCAAAGTGAAGATGTAGACATTGTATTTAGATATCAAAGACACGGACCACTAACAGCATCTCAACTAACATATCCAACACTCCAACCTAGCGTACTTATGATGCTAAACAGAACCATATTAATTCCAAG…
Enterococcus phage phiEf11	11	51	13.395	1.8	99.5642	98.6978	>_Enterococcus_phage_phiEf11_contig_1 Depth-of-coverage:1.74133 Taxon:663241 refseq:NC_013696.1 AGTGGTGAACCTAAAGGTAATCAAAATGCTATAGGGAATAAAGGTAATAGTCGAGCCTCGCCACCAAAAAGAAATAAGAATGCTGTTAAAACTGGCGAATACGAAACAATATTTGCCGATATGTTATCTGACGAAGAAAAGGACATCTATTCTACTATGAATGATGATCCTTTTTTTATTTTGGATGAAGAAATAAGAATCCTGAAAATTCGCCAATATAGAATGCTTAAACGCATAAAAGATGCAGAGGCTGGCTTAAATGATGAAGAAGTTGAACGTTTGCAGCAGCTTCGCAAAGTTAAA…

## Sheet: F1-3A
Assignment	# Contigs	# Reads	Coverage (%)	Depth <br/>of Coverage	NT Identity (%)	AA Identity (%)	Contigs
Enterovirus A	1	46590	99.8783	1416.6	75.6216	87.5114	>_Enterovirus_A_contig_1 Depth-of-coverage:1392.94 Taxon:138948 refseq:NC_038306.1 TCGGTTCCGCTGCAGAGTTGTACCCACCCACGGGGCCCACTGGGCGCTAGCACTCTGGTACCACGGTACCTTTGTGCGCCTGTTTTATCACCCCACCCCTGCCTGAAACGTAGAAGCAATAATCAGTCGACCAATAGTGAGTGTGGCACACCAGCCACATCTTGGTCAAGCACTTCTGTTTCCCCGGGTTGAGTATCAATATGCTGTTCACACGGCTGAAGGAGAAAACGCCCGTTACCCGGCCAACTACTTCGAGAAGCCTAGTACTGCCATGAACATTGCAAGGCGTTTCGCTCAGCACTTCCCCCGTGTAGAT…
Sapporo virus	1	40965	64.6117	1909.5	71.618	77.8028	>_Sapporo_virus_contig_1 Depth-of-coverage:1768.85 Taxon:95342 refseq:NC_006269.1 AATCACATGAATGAAGTCACATTCCCTAGTAACCCAGAATGCACTGTCTTCCGCACTGGGGACGGGGATGTTGTCTTTTACACTTATGGGTCATACGCGTGCTTTGCGTCCCCTGCCCGCGTGCCCTATGTTGGAAATCCACCATCCACCATCCACTCCAACGTCCCGAGATGCATGACGTGGGGTGAAACCATTGGGTACCTTTGTGAGGTAGTGGCAGAATTTGCCCTACATTTTGGTCCATTAATCTTGGCAGCAGCCAACATAGCTTACCTGTGCTCAAGAGGCAATCGGGACGAGGAAGCCAAAGGGAAAAC…
Pepper mild mottle virus	1	20559	99.9528	728.1	98.0167	99.6187	>_Pepper_mild_mottle_virus_contig_1 Depth-of-coverage:746.776 Taxon:12239 refseq:NC_003630.1 AATTTTTCACAATTTAACAACAACAACACAAACAACAAACAACATTACAAACAAATTACAACTACAATGGCTTACACACAACAAGCTACCAACGCCGCATTAGCAAGTACTCTCCGAGGGAACAACCCCTTGGTGAACGATCTTGCTAATCGGAGACTGTACGAATCAGCGGTCGAACAATGCAATGCACATGACCGCAGGCCCAAGGTTAATTTTTTAAGGTCGATAAGCGAAGAGCAGACGCTTATCGCAACTAAGGCCTACCCTGAGTTCCAAATTACGTTCTACAACACGCAGAACGCTGTG…
uncultured crAssphage	23	20501	83.7758	56.7	95.9681	94.7557	>_uncultured_crAssphage_contig_1 Depth-of-coverage:119.336 Taxon:1211417 refseq:NC_024711.1 TGATTCCAGCTATCATACTAGCATTGAAAGTAGAACCAACTAGTGATGAACAAATTACTGCTGTTGTATTTGGAATACTATCAGCTATTGTTAGTTATCTTAGTAGAGATTAATCTCTACTAGATGATGCTGCTCATTATCAACATTAAATACTTTGCAGTTGGAACGAAAACAACTGTCAGTAATGCTACTGATTAGCATAATTAAATACTTAATAGTCGTGCCAAACGTACAAGATTTAGCACAAGCTGCACAGAGTGCTGCTGTTGCTCCTGAGAGTGTTAATGTAGTTGATACAACTGCTAGT…
AACAGCATCTTCAAGAGCAATACGTTGTTCTCCATTAAGAACTACTTGATTATTAACATAGCTAAGTCCACGTGTAGACCCCCCGTAGAGGATGTCAATAGTCTTACCATATCCAATTAGTTCATTAAACGCTTCATTACTATTAGGAGTAATTTTACTAACTAAACGTTTAAAATTAAATACTCTACCAGCTAAAACTTTATGTCCATCTTTAGTAATAAATACATTACCTTTTCCATCTTTATGATATTGATTATAAAAATGTTCAGGTTTATTATTATAAGTATCACTAAATTCAAAATCTCCATTAGTTAAAATAGGATTACCATTAGCATTAGTTTTAAACATTACATTAACAGCTTGAGCCATATTAGTAAGTTCTTGAATAGCTATATTATA…
TCCACCCCAACCAACAATTTCAACTTGTTTATTATCTTCGCCTAAATCAAGAGGATGATAAAGTATTTGACCAACAGCCCAATCTCCATCAAGAGATATACTTTCTTTATCAAACATATCTTCTTGACGATAATTACTAAGAAGTCTACATTGGTTTAGTTTAACAGCACCATCATATAATCTACCACCTCGCCAAAGAATAATACTATTATCTGGAAGTTCAATAGTTTTTCCAGCTAAACAATAATCATATTGAAGTATATAAATAGTATTAGGCTCGTTAATCATATCTTGAGTAAGAGTATTAACACCACTAATCATATTCTTACGAAGATATTTACGAGCCTTTCCACTATAATCATTTGTATTATAGTCTTTATCTGCAAATTTAAGAAGATT…
Torque teno virus 24	1	13369	82.902	1119.1	85.0074	86.4697	>_Torque_teno_virus_24_contig_1 Depth-of-coverage:1126.74 Taxon:687363 refseq:NC_038343.1 CGCCTCGGCCGAGGCCGCCGCTCCTGAGAGCGCTGCCGGCCCCCGAGGTCCGCAGGGAGACACGCACAGAGAACCCGGGCGCCTCCGGTGAGCCATGGCCTGGCGATGGTGGTGGCAGAGACGATGGCGCCGCCGCCCGTGGCCCCGCAGACGGTGGAGACGCCTACGACGCCGGAGACCTAGACGACCTGTTCGCCGCCGTCGAAGAAGAGCAACAGTAAGGAGGCGGAGGTGGAGGGGCAGACGTGGGCGACGCACATACACCCGACGCGCGGTCAGACGCAGACGCAGACCCAGAAAGAGACTTGT…
Primate bocaparvovirus 2	1	11752	100	518.9	89.2268	89.0922	>_Primate_bocaparvovirus_2_contig_1 Depth-of-coverage:508.393 Taxon:1511872 refseq:NC_012729.2 GGTGATCATAAACACGCCCAGGAAGTGACGTATGTCAACCAATCAGCATCGAGCATATATCCTATATAAACCGATGCACTTCCGCATCTCGTCAGACTGCATCCGGTCTCCGGCGAGTGAACATCTCTGGGAAGAGCTCCACGCACGTGGTGAGTGACACTATGGCCTTTTCTGCTCCTGTAATTAGAGCTTTTTCTCAACCTGCTTTCACTTATGTTGTTAAATTTCCATATGATAACTGGAAAGAGGAAGAACACTTACTATGGAGCTTACTTGCTCCTGGGACTGAACGTCTCATGATCCA…
TTV-like mini virus	1	1709	94.4712	139.8	97.819	99.7704	>_TTV-like_mini_virus_contig_1 Depth-of-coverage:201.25 Taxon:93678 refseq:NC_020498.1 GTAAGAGAAACTACACTTCCGAATGGCTGAGTTTATGCCGCCAGACGGAGACGGGATCACTTCAGTGACTCCAGGCTGATCAAGGGCGGGTGCCGAAGGTGAGTGAAACCACCGTAGTCAAGGGGCAATTCGGGCTAGATCAGTCTGGCGGAACGGGCAAGAAACTTAAAATGTACTTTATTTTACAGAAATGTTCAAATCTCCAACATACTTAACAACTAAAGGCAAAAACAATGCCTTAATCAACTGCTTTGTTGGAGACCACGATCTTCTGTGCAGCTGTAACAACCCGGCCTACCACTGCCTACAAAT…
Enterovirus B	1	1254	96.9685	39.2	75.504	88.3295	>_Enterovirus_B_contig_1 Depth-of-coverage:36.9918 Taxon:138949 refseq:NC_001472.1 GAAACTTAGAAGACTATCATGCATGGTCAATAGGTGGCTCAGTAAACCAACTGGGTCTTGACCAAGTACTACTGTTGCCCCGGACCGAGTATCAATAGGCTGCTTACGCGGCTGAAGGAGAAAGCGTTCGTTACCCGACCAATTACTTCGAGAAACCTAGTACCACCATGAAAGTTGCGCGGCGTTTCGCTCCGCACAACCCCAGTGTAGATCAGGTCGATGAGTCACCGCACTCCTCACGGGCGACCGTGGCGGTGGCTGCGTTGGCGGCCTGCCCATGGGGCAACCCATGGGACGCTTCAATACTGACATGGTG…
Enterovirus A	1	1128	94.3498	36.2	73.4845	85.5132	>_Enterovirus_A_contig_1 Depth-of-coverage:62.2593 Taxon:138948 refseq:NC_038306.1 ATGGTGCGAAGAGTCTATTGAGCTAGTTAGTAGTCCTCCGGCCCCTGAATGCGGCTAATCCTAACTGCGGAGCGCATGCCCTCAATCCAGGGGGTGGTGTGTCGTAACGGGCAACTCTGCAGCGGAACCGACTACTTTGGGTGTCCGTGTTTCCTTTTATTCTTATATTGGCTGCTTATGGTGACAATTGAGAGATTGTTACCATATAGCTATTGGATTGGCCATCCGGTGACCAACAGAGCTTTGATTTACTTGTTTGTAGGTTTTGTTCCACTTACAAATCGTACAGTCCATACTCTGAAGTACATTCTGATTC…
Norwalk virus	1	931	95.4829	29.1	99.1512	99.6255	>_Norwalk_virus_contig_1 Depth-of-coverage:28.8937 Taxon:11983 refseq:NC_029647.1 AATGAAGATGGCGTCTAACGACGCTAGTGTTGCCAACAGCAACAGCAAAACTATTGCTGCCAACAACACCACGACCCCTAAACAAGGGGGCGTGTTTGCAAACATGAAGATTGGGCTCAAGAAAGTTCTTGAACCCAAATCTGAGACACCCACGGTAAGACCAAAAGACGTGGGTAAACCGGGGGGCACCAGTCCATCGGATGACCCCCCAGGTGTCACGATCAAGTACGATGCTCAGAGTGACACCATTGAAGGGCTCCCTAACCTGTCCACTGTTCCACAACCAGAGGCGCGCCAGGTTAAGTGTGTTCCACCCA…
Torque teno mini virus 4	1	474	48.833	76.4	56.0888	43.3476	>_Torque_teno_mini_virus_4_contig_1 Depth-of-coverage:76.9704 Taxon:687372 refseq:NC_014090.1 CAACTTGTAAGAAACTGGTGGACTAGAACTAACAATAATTTACCTTTGTGTAGATATACTGGATGTAAAATGAAACTGTATAAGAGTGAAAATGTTGACTATGTACTTACTCCTTTTACATGTTATCCAATGTTAGCTACTAGTGCTTTATACACTTCTTGTCAACCAAGTATTCAATTAATGAACCCAGACAGCATTAAAGTTCCTAGCAAGAGAACAAACCCAAAAGGAAGGCCATACAAAATAGTTAAATTTAAACCTCCTGCACAACTAACTAACAAATGGTACTTTACAAAAGACCTATC…
Paprika mild mottle virus	1	428	98.3139	15	99.7194	99.4945	>_Paprika_mild_mottle_virus_contig_1 Depth-of-coverage:16.1179 Taxon:35281 refseq:NC_004106.1 CATTTACAACTTACAATTACAATGGCACATTTACAACAATCCATGCAGGGTGCGTTGCTAGACACGATAAGGGGACAAAACTCTCTTGTCAATGATCTAGCCAAGCGTAAACTTTACGACACCGCTGTCGAAGAGTTTAACGCCAAAGATAGGAGGCCAAAAGTAAACTTCTCGAAAACTATCAATGAAGAACAAACATTGGTAGTTTCACAGGCCTATCCGGAATTCCAAATAACATTTTATAATACACAACTGGCGGTTCATTCTCTTGCCGCCGGTCTGCGTACATTAGAATTGGAATATCT…
Torque teno midi virus 2	1	287	74.3006	26.7	67.8379	54.8909	>_Torque_teno_midi_virus_2_contig_1 Depth-of-coverage:27.01 Taxon:687380 refseq:NC_014093.1 TAAACTATATAACCAAGTGGGGTGACGAATGGCTGAGTTTACCCCGCTAGACGGTGCAGGGACCGGATCGAGCGCAGCGAGGAGGTCCCCGGCTGCCCATGGGCGGGAGCCCGAGGTGAGTGAAACCACCGAGGTCTAGGGGCAATTCGGGCTAGGGCAGTCTAGCGGAACGGGCAAGAAACTTAAAACTATTTTTACTTACAGATGAATATATCCAGTGAAGACTTCTACCAAGCAACTCCATTTAATCAAGTAACAAAACAACAGATATGGATGTCCCAAATAGCTGATGGACATGACAATATCT…
Torque teno virus 3	1	269	69.7705	23.2	70.2568	60.2425	>_Torque_teno_virus_3_contig_1 Depth-of-coverage:26.8637 Taxon:687342 refseq:NC_014081.1 CCTGCTCTCCCGGCACCCCCAAACCCCTCCGGTGATCGAGCGGCATGGCCTACTGGTGGTGGAGACGCCGGAGAAGACGGCCCTGGAGAAGGAGGCGCCGCTGGAGGCTTCGCAGACCTCGCAGACGAAGAGCTACTTACCGCCGCCGTCGAGGCCGCCGAAGAGTAAGAAAGAGGAGGGGGAGGTGGAGACGGACTTACAGACGATGGCGCAGGCGAAAGGGGCGACGCAGACACAGAAAAAAAATAATAATGAAACAGTGGCAGCCAAACTTTATTAGACACTGCTTTATAGTGGGCTTTATGCCCCT…
Torque teno virus 13	1	239	68.6292	23.7	84.0159	85.6313	>_Torque_teno_virus_13_contig_1 Depth-of-coverage:22.7448 Taxon:687352 refseq:NC_038339.1 GGTAGACGCCGGCGGGCGACGCAAAAAGATAGTACTGACTCAGTGGAACCCCCAGACTGTCAGAAAATGCTTTATCAGAGGACTCATGCCAGTACTGTGGGCGGGTATGGGCACGGGGGGCCACAACTACGCCGTCCGCTCAGATGACTTTGTAGTAGACAGAGGCTTTGGGGGCTCCTTCGCCACAGAGACCTTCTCCCTCAGGGTCCTCTTTGACCAGTACCAGAGGGGTTTCAATAGGTGGTCTCACACCAACGAGGACCTAGACCTGGCCCGCTACACGGGGTGCAGATGGACTTTTTACAGACA…
Enterovirus B	3	152	59.548	7.7	76.3533	91.1565	>_Enterovirus_B_contig_1 Depth-of-coverage:7.74378 Taxon:138949 refseq:NC_001472.1 TGGAACACACGTCATCTGGGACGTTGGGTTGCAGTCCAGCTGTGTGTTATGCATCCCATGGATCAGTCAAACACATTATAGATATGTGGTGGTGGATGAGTATACCGCTGGAGGGTACATTACTTGTTGGTACCAGACAAATATTGTGGTACCTGCTGATACACAAAGTGACTGTAAAATCTTGTGTTTTGTATCAGCATGCAACGACTTTTCCGTGAGGATGTTGAAAGACACACCTTTCATAAAGCAGGACAACTTTTTCCAAGGACCACCCGGGGAAGCTGTTGAGCGAGCGATTGCTCGCGTGGCTGATACT…
Torque teno mini virus ALA22	2	147	34.8318	33.4	61.9576	42.4176	>_Torque_teno_mini_virus_ALA22_contig_1 Depth-of-coverage:34.0 Taxon:1535290 refseq:NC_025726.1 AGGGGCAATTCGGGCTAGATCAGTCTGGCGGAACGGGCAAGAAACTTAAAATAATATTTATTTTACAGATATGAGCAGCAAAAACCCAACAAGATACCAACTTTTACAATGGATGAACGCAAATGCCACCATCCATGATATGATCTGCGACTGCAACCACCCAAACAAGCACTTTCTTCAACAACTAGCAAAAAACCAAGAAGAAATTAAAATTAACAAAAAAGAATTCAAAGATTTACAACAATGCCTTACTATTACAGACGAAGAAACTGGAGAAGACCTTACCGCAGACGTAGGTTTTGG…
Torque teno mini virus 1	2	104	58.1232	14	68.3673	56.8483	>_Torque_teno_mini_virus_1_contig_1 Depth-of-coverage:8.52774 Taxon:687369 refseq:NC_014097.1 GGCTTAGAAAACCAGATGATGAACTCCATTTGGAACATTCACGACCTTTGCTGCGGATGCAACAACTGCTTCAAACACATTTTTGATATTCTTCAAAAACAAAACAAGCTACCATGCCTCCCTTCAACTTCTACCGAAGACGCTGGTACCCAAACCGGTGGAGAAGAACAAGAAGATGGATTCGACGAAGGAGACCTCGACCGCCTTTTCGAAGAAGATTTCACAGAAGAAACTGGGTAAGAAGACGCCGTTTATTTACTAAAAGACATAAAAAACTAAAAAAACTAAAACTATCAGTATGGCAA…
Torque teno mini virus 18	1	101	80.0214	10	66.9305	56.1869	>_Torque_teno_mini_virus_18_contig_1 Depth-of-coverage:10.3675 Taxon:1859149 refseq:NC_030297.1 CTACAATCTAAAGGAACCCAACTATGCCTTGGTGGTACCGTAGACGACCGCGACGCTGGAACACAAACTGGAGAAGAAGATATAGACCTTTCCCCGGAGAACTAGAACGCTTATTCGCCGAAGAAGACAACGCCGATTCCGGGTAAGAAGATGGCGCCGATACAGACGCTTTTTTAAAAAAAAACTTACTAAAATTAGACTTAAACAATGGCAACCTACAAGTATAAGAAACTGTTCTATAAAAGGACACTTGCCCTTAATACTATGTGGACAAGGACGCATAGCTCATAATTTTACTATATG…
Torque teno mini virus 7	1	96	57.2493	12.4	59.1484	44.3869	>_Torque_teno_mini_virus_7_contig_1 Depth-of-coverage:8.82445 Taxon:687375 refseq:NC_014082.1 AAAGAAAATTACCTTTTCTAAGACTAAAACAATGGCAACCAATATATATACAAAAACTAAAAGTAAAACTAACTGTACCACTATATATAACTACAGGACAAAGGATTGCAAACAATTTAAGACTTTATGAAGACCAAATAACACCCCATTACGTACCAGGAGGGGGAGGATTTTCTATAACTGCTTTTACTTTACAATCCTTATATGAACTATTTCAAAAAGGACAATGTTGGTGGACTAAAAGTAACAATGAAATGCCTTTAATAAGACTTACTGGGACAAAAATAACATTGTACCGCGCCGAA…
Torque teno virus 29	1	84	36.9151	13.9	66.9123	62.6932	>_Torque_teno_virus_29_contig_1 Depth-of-coverage:13.0318 Taxon:687368 refseq:NC_038344.1 CAGTTCAACTACATCACTCACGCGGACGATATCACCCCCAGGGGAGCCTCCTATGGGGGCAACTTCACAAACATGACTTTCTCCCTGGAGGCCATATATGAACAATTTCTCTACCACAGAAACAGGTGGTCTGCCTCCAACCACGACCTAGAACTCTGCAGGTACAGGGGTACCACCCTAAAACTCTACAGGCACCCTGAGGTAGACTACATAGTCACCTACAGCAGGACAGGCCCCTTCGAGATCAGCCACATGACCTACCTCAGCACTCACCCCCTGCTAATGCTGCTAAACAAGCACCACATAGTG…
Torque teno virus 13	1	74	81.6123	6.2	79.9255	77.5033	>_Torque_teno_virus_13_contig_1 Depth-of-coverage:6.23762 Taxon:687352 refseq:NC_038339.1 TGCACGTTTTAACCATCAGGGACCTCCGACGCCCCCCACGGACGACCGTGCGCCGCAGAATACCCCAGTGAGACGCCTGCTGCCTCTCCCCAGCTACCCCGGCGAGGGTCCCCAGTCTAGATGGCCTGGTGGGGATGGAGGCGCCGCTGGTGGCGACCGAAGAGAAGGTGGAGATGGCGGCGCGCGCGCCGCCGAAGACGAGTACCAGCCCGAAGACCTAGACGAGCTTTTCGGCGCTATCGAACAAGAACAGTAAGGAGGAGGCGAAGGGGGAGGCGGAGGGGCTACCGGCGCCGTTACAGACTGAGA…
Human mastadenovirus A	15	73	20.167	2.4	85.6413	88.2486	>_Human_mastadenovirus_A_contig_1 Depth-of-coverage:3.07141 Taxon:129875 refseq:AC_000005.1 TTATTATAGGCGAGTAATATTTACCGAGGGCAAAGTGAACTTTGAGCCACTACGTGGTGGTTTCGATACGTGAGCGATAGGGAAACTCCACGTTGGTGTCCAAAGGACACGTTTATTGTTCTGTCAGCTGGGTATTTAATCCCGCTGCGTTTGTCAAGAGGCCACTCTTGAGTGCCAGCGAGAAGAGTTTTCTCTGCGAGCTGACATACGGCGCCATTATGAGAACTGAAATAACTCCTTTGGTGTTGTCCTATGAAGAAGCCGATGACATATTGGAGCATTTGGTGGAGAACTTTTTTAACGAGGT…
Torque teno mini virus 12	2	47	45.6044	8	65.6604	55.3471	>_Torque_teno_mini_virus_12_contig_1 Depth-of-coverage:5.20042 Taxon:2065038 refseq:NC_038347.1 AATACTGCCTATATAGACCAAACAGCCCCTCACGACGACCCCGGAGGAGGACTATACAGTATTACTGTTTTTACTTTACAAGGACTTTATGAACTGCACCAAAAAGGCAGAAACTGGTGGACAAAATCAAACTGTAATTTACCTTTAATTAGATATCAAGGATGTAGTGTAAAACTGTATAACTCATCTTCTGTTGACTATGTAACAGTTGCTGTAAACTGTGGTGAACTTAAAGCGACTGAAAAAATGTTTCAATCTACTCAACCTTCTGTACTTATGCTTAACCGTAAGAAAAAAGTATTA…
Torque teno virus 8	1	44	43.0343	6.1	67.9951	56.3712	>_Torque_teno_virus_8_contig_1 Depth-of-coverage:6.15246 Taxon:687347 refseq:NC_014084.1 AAGAGAGACTAGGAACTGTATTTAACACCTTTAAACACAAGAACACATCAAGAACCCAGAATACACACAGTACAAATACAAAGACACAGACACACCCTTTGAAAACAGCTTTTACAAAAAGAACAACAGTCTATGGGGAGACTTAGTATACAAAAAAGACATAGTAGACGGCATGAAAACCAATGCAGCAAACATGTACCAAAGCAGAGCACTATCAACATACACTGGCAGTCAATACCTCAATTTTAAAACAGGAATGTACAGTGCTATATTTTTATCTGATCAAAGACTAAGTCCAGACTATCCAGGC…
Adeno-associated virus - 2	2	41	51.635	3.8	93.6698	95.6175	>_Adeno-associated_virus_-_2_contig_1 Depth-of-coverage:4.51592 Taxon:10804 refseq:NC_001401.2 GCGCCGGAGGCGGGAACAAGGTGGTGGATGAGTGCTACATCCCCAATTACCTGCTCCCCAAAACCCAGCCTGAGCTCCAGTGGGCGTGGACTAATATGGAACAGTATTTAAGCGCCTGTTTGAATCTCGCGGAGCGTAAACGGTTGGTGGCGCAGCATCTGACGCACGTGTCGCAGACGCAGGAGCAGAACAAAGAGAATCAGAATCCCAATTCTGACGCGCCGGTGATTAGATCAAAAACCTCAGCCAGGTACATGGAGCTGGTCGGGTGGCTCGTGGATAAGGGGATTACCTCGGAGAAGCA…
Aphid lethal paralysis virus	5	41	35.7725	2.6	91.1966	96.7521	>_Aphid_lethal_paralysis_virus_contig_1 Depth-of-coverage:4.20958 Taxon:209529 refseq:NC_004365.1 TTATGTAGATCAAAACGGAAACGAAAAATACAAACTCAACGCAGTCAAAGCTCGTGCTGCTGCGCGCAAACTTATTGGTACTTCTGTAAGTAACAATTTGGATGTGTACAGATTCACGAAATTTTCTGCATTTGATGGACGAACAATTGAAACGGATATGACATATGCACAAGTAAATGAAGAATGTTCTATGAAGATGGCTTCTCGCTTTAATCAACATATGGACTTTACTAATTACTTGGATGCATACAGGAACCCAACATACGAACCTGAAGATATCGTGGAACATCCTATCAATGCT…
Bell pepper mottle virus	3	41	40.2667	3.6	83.8213	93.1298	>_Bell_pepper_mottle_virus_contig_1 Depth-of-coverage:1.92636 Taxon:368735 refseq:NC_009642.1 CTGCATGCCCAATCTGGATGTCCGCGACATAATGCGGCACGAAGGTCAGAAGGATAGTATCGAACTTTATCTGTCAAGACTAGATAGGAGCAAGAAGACCATTCCCGTTTTTCAGAAGTCTGCTTTTGAAAAATATGCGGAGTGCAAGGAAGAAGTAGTCTGTCACGATACTTTCCAAACGTGTAGGCATCGACAAGATGCATATACAGGAAGAGTGTATGCTATTGCTTTACATAGCATATACGACATTCCGGCCGATGAGTTCGGCGCGGCGCTGCTTAGAAAGAATATACATGTATGTTACG…
Torque teno virus 29	2	30	44.9946	4.1	86.8039	86.2355	>_Torque_teno_virus_29_contig_1 Depth-of-coverage:5.41375 Taxon:687368 refseq:NC_038344.1 CATGCTGCTACAGAAACACAGGATAGTAGTGCCCAGCTTTAAAACCAAGCCACACGGGCGCAGGTCCATAAAAGTAAGAATAAAGCCCCCAAAAATCATGCTGAACAAGTGGTACTTCACAAAAGACATATGCAGCATGGGACTCTTCCAGCTACAGGCCACAGCATGCACCTTAAACAACACCTGGCTCAGAGACACCACAAAGAGCCCAGTCATAGGCTTCAGAGTACTTAAAAACAGCATATACACCAACCTCAGCAACCTGCCTGAGCATGAAGGTACCAGAGAAGCCATTAGAAAAAGACTACA…
Torque teno virus 13	2	25	29.529	5.8	78.1186	77.9141	>_Torque_teno_virus_13_contig_1 Depth-of-coverage:10.7637 Taxon:687352 refseq:NC_038339.1 CAACGAGGACTTAGACCTAGCCCTGTACTATGGCTGCAAGTGGGTCTGCGACAGAAGCCCAGACACAGACTTTATAGTATACTTCACTAACAATCCCCCCATGAAGACAAACCAGTTCACCGCTCCCCTGACCACTCCCGGCATGCTCATGAGGAGCAAATACAAGATACTAATCCCCAGCTTTAAAACCAGGCCCAAGGGACGCAAGACTGTGACTGTAAGAATAAGACCCCCCAAACTGTTCCTGCACAAGTGGTACACCCAGCAGGACTTGTGCCCAGTTCCGTTAGTCCAACTGAACGTGACCGC…
Torque teno mini virus 7	2	16	44.6816	2.7	66.8661	54.5861	>_Torque_teno_mini_virus_7_contig_1 Depth-of-coverage:3.61457 Taxon:687375 refseq:NC_014082.1 TGTAAATTTAAGCTATTTAGAAATGAAAACTCTGACTATATTGTAAATTATCATGCATGTTCACCTATGGTATCTACTGCCGACACCTTTCACAGCACACAACCATTAATTATGCTTAACAATACAAGACACAAAATAGTTCAATGCAAGAAAAATAACAAATACAGAAAACCATACAAAGTAATAAGAATGACACCACCAACTAACATAACAAACAAATGGTATTTACAAAAAGAATTTGCTTCACAACCACTAGCATTACTAATGTCTTCAGCTATGAGCCTAGACAGATTCTATGCATCTGC…
Torque teno mini virus 10	2	10	31.6592	2.4	65.8773	58.6207	>_Torque_teno_mini_virus_10_contig_1 Depth-of-coverage:3.48077 Taxon:2065036 refseq:NC_038345.1 TTATCTAGCCTATGGGAAGACTGGGAACATTTAAAAAATGTATGGACAAATAGCAATGCTGGTTTACCATTAGTAAGATTCCTTGGCTATACTTTAACATTTTATCAAGATGCATATACAGACTATATTGTTGATGTTTTTAATTGCTTGCCAATGGTTGACAGTGAATATAAACATGCAGATAGCGCACCAAGCAGAATGATGCAAAAAAGAAACACCATAAGAGTACCAAGCTTAGAAACAAAACGTAGAAAAAAACCATACAAACGTAGACACTTTAGACCACCTTCACAATTCCAAAAC…
Torque teno virus 13	2	10	17.6027	3.9	85.0772	81.9588	>_Torque_teno_virus_13_contig_1 Depth-of-coverage:1.76642 Taxon:687352 refseq:NC_038339.1 CAAAGCACACATAGATGCTACACAGGCACAAAACTATCAACAGCCGACTTCAGACCTTTCAGGTGTAAAAGATCCATTTCCAACAAAGCCTCAAAGATCCGAATTTGAACAATGGAAAAAGAAATTCACAGACCCCAGAGACAGTAACTTTCTCTTTGCCACTTATCACCCAGAAAACATTACAGACATTATCAAAAATATGAGAGACAATAACTTTAGTCTAGAAACTGGAAAAAATGA - >_Torque_teno_virus_13_contig_2 Depth-of-coverage:2.70328 Taxon:68…
Torque teno mini virus 5	2	4	31.4993	1	67.3889	54.8469	>_Torque_teno_mini_virus_5_contig_1 Depth-of-coverage:1.31407 Taxon:687373 refseq:NC_014089.1 TCTGTGATCAACCAACAAGACATCTAATTCTAGCAATAACAGAAAAAGAAGAACCCATAATTGTTACCAGAGAAGAAAAAGCAAAAATATTAAAATGCCTTACTACTACAGAAGAAACTACTACCGCAACAACAGATGGAGACCACAATATAGACGAAATTGGTTTAGACGCACTTTTCGCAGAAAAATTCGAAGAAGAAGACACCGAAGGGTAAGAACTAACAGAAAACCTTTACCCTTACTACAATGGCAACCACCATTTATTAAGAAATGCTACATAAATGGGAAAAACTTGCTTAGTATAC…

## Sheet: S1-3A
Assignment	# Contigs	# Reads	Coverage (%)	Depth <br/>of Coverage	NT Identity (%)	AA Identity (%)	Contigs
Mamastrovirus	1	244890	100	7668.9	73.5772	77.4819	>_Mamastrovirus_contig_1 Depth-of-coverage:7318.72 Taxon:249588 refseq:NC_030922.1 ATGGCACTTGGTGAACCATATTATAGTTCCAAGCCTGATAAGGACTTTGACTTTGGAAGTACGATGGCACGTAGATACATGACGACTTCCATGGTTGAGAAATTGCCCAAATTTGTCAGGAATTCTCCACAAGCCTACGACTGGATCGTAAGAGGTTTAATCTTTCCTACTACTGATAAAACTTACTTCCAACGTTTAGTAGTGGTTACAGGTGGGCTTGATGATGGTACATATGGTTCATTCGTATTTGATGGTAAGGGGTGGATAGAGATTTTTCCAATAGAACATCTGAATCTTATGGCCTCCTTGAAGTTGA…
Tomato mosaic virus	1	183150	99.8277	5978.5	99.027	99.8417	>_Tomato_mosaic_virus_contig_1 Depth-of-coverage:1464.5 Taxon:12253 refseq:NC_002692.1 TTACAACAATTACCAACAACAACAACAAACAACAACAACATTACATTTTACATTCTACAACTACAATGGCATACACACAAACAGCCACATCGTCCGCTTTGCTTGAGACCGTCCGAGGTAACAATACCTTGGTCAACGATCTTGCAAAGCGGCGTCTATATGACACAGCGGTCGATGAATTTAATGCTAGGGACCGCAGGCCCAAAGTCAATTTTTCCAAAGTAGTAAGCGAAGAACAGACGCTTATTGCAACCAAAGCCTACCCAGAATTCCAAATTACATTCTACAACACGCAGAACGCTGTGCATTCCC…
Enterovirus B	1	36741	92.0395	1113.2	74.0859	86.4791	>_Enterovirus_B_contig_1 Depth-of-coverage:1074.61 Taxon:138949 refseq:NC_038307.1 TATGGTGACAATTGAGAGATTGTTACCATATAGCTATTGGATTGGCCATCCAGTGTCGAACAGAGCAATTGTATATCTTTTTGTTGGATTTATACCACTAAACTACAAAGCTTTAACAACTCTTAACTTTATCTTAACACTTAATTCAGTAAGATGGGAGCTCAGGTGTCAACACAGAAAACCGGGGCCCACGAAACCAGTCTGAATGCTAGCGGAAACTCAGTCATTCATTACACCAACATCAATTACTACAAAGATGCAGCCTCTAATTCCGCTAACAGGCAAGATTTCACGCAAGACCCAAGCAAGTTTACCG…
Sapporo virus	1	7660	97.4559	218.5	59.3116	58.0179	>_Sapporo_virus_contig_1 Depth-of-coverage:219.543 Taxon:95342 refseq:NC_006269.1 CAAGATCTCTGGCTGCCCTAGTGTCATGGGGTACTGGCAGCGCTTGTTGAAAGTGCGGAGGGGCTCCTAGATGCCTTTGCATCCAAACCCCCAGTGGACATTAACCCCGACACCACATTTCGTGAGTTGTTTGGAATAGACCCACATGAACAATTCCCACTGTCCATCACTGATTTGGCAAAGCTACAGGGTGAGCTTGTGGATGCAGCGCACAACCCAGGTCATATCCTGCGTCGTCACTACTCCACCGATTCGCTCACTAAACTAATAAACAAAATCACTAAGTACGTCCCCGTTCAAGCTACCTTGACTGAGAT…
uncultured crAssphage	24	7502	83.372	19.3	96.539	95.5109	>_uncultured_crAssphage_contig_1 Depth-of-coverage:26.4354 Taxon:1211417 refseq:NC_024711.1 AAGTAATAATGGTAATTAAGTTTATTAGTGTTTTAATGGGGCTAGTGAGTATAACCCCCGGTCATGTTAAACTTGGTTGACTACCCCCGCCTAAAGTTGATAGAGTTAATGATAATCCTGCTCATTATCAACATTAAATATATTGAGATTATTCATCTCATTACATTACTAACTATTAACACTAATCATTATGAAAACAAACAAACCATTGTTGTTAGTTGCAATCATACTGATGATGCCAGCTATCATACTAGCATTGAAAGTAGAGCCAACTAGTGATGAACAAATTACTGCTGTTGTATTTGGA…
CACCATCATATACTTATTAGCAAATACTTTATT - >_uncultured_crAssphage_contig_14 Depth-of-coverage:2.67237 Taxon:1211417 refseq:NC_024711.1 AAACAAACCACGTTCTTCTTTTTCAGCAACAGAAGCTATATCATCCATATTACGGAGTTTAATAGCTCTAGCTTCAAGAAGAGCATTATAAGCTTGTCTTCCAGAAGTTTTAACATTAATACCTTTATCAGCTACAATCTTTTTAAAAATTGGGTCTTCAACCATAGCTATAAGACTATAATAATCAGCATTATTAGAACCATGTTCTTTAATAATAACATTATTAAGATTATTATATCCTACAAGTTTAATATTTCCACAACTCATAAG…
CCTCTTTGAACAACAGCAATAAGTTCTAGTATTTCTTTCTTGAAAGTTTCATAATCAATAACTAAATCTTCTCGAAGTTTAGCAATAGGTTGCCAATACTCTTCATTAGATAAAGGAATACCAGCAGGAACAGCTTTACGAGATATATAGCTAGCATAGAAACCGTCATGAACTATACATAGTCTTTCATAAGGTCTATCATTCCATTGACCATTACAAGTAAGACTAACTTTACCAAGTTCTTCTTCTATTGTTTTCATACGTTCTCTAGGTTTACTAAATTCATAGTGTAGACCCCCCGTAGAGGATGGAACACATTCACATTATTCATTATCATAATCAACATCACTAAGGCTATAAGTTTCATTATATTCTTTACCTTCTTCTCGTTTCTCCCAA…
Enterovirus B	1	4895	95.3913	143.7	74.8342	87.8208	>_Enterovirus_B_contig_1 Depth-of-coverage:102.043 Taxon:138949 refseq:NC_038307.1 ACAGTCACGATCCCTCAACGCAATTTAGAAGCATGGCACACACGGTCAATAGAAGGCTCAGCAAGCCAGCTGAGCTGAGGCCAAGCACTTCTGTTTCCCCGGACTGAGTATCAGTAAGCTGCTCGCGCGGCTGAAGGAGAAAACGTTCGTTACCCGGCCAATTACTTCGAGAAACCCAGTACCACCATGAAGGTTGCGTAGTGTTTCGCTCCGCACAACCCCAGTGTAGATCAGGCCGATGAGTCACCGCAATCCCCACAGGCGACTGTGGCGGTGGCTGCGTTGGCGGCCTGCCCATGGGACAACCCATGGGACG…
Human bocavirus 3	1	2002	95.9176	82.8	99.2243	99.3301	>_Human_bocavirus_3_contig_1 Depth-of-coverage:83.2331 Taxon:638313 refseq:NC_012564.1 ATAAATATTCACAAGGAGGAGTGGCTACGTATGGGGTGATCATAAACACGCCCAGGAAGTGACGTATGTCAGCCAATCAGCATCGAGCATATAACCTATATAAACCGATGCACTTCCGCATTTCGTCAGACTGCATCCGGTCTCCGGCGAGTGAACATCTCTGGGAAGAGCTCCACACTTGTGGTGAGTCAAATTATGGCTTTCAATCCACCTGTTATTAGAGCATTCTCTTCACCTGCTTTTACTTATGTCTTCAAATTTCCATATCCATCATGGAAAGAAAAAGAATGGCTTCTTCATGCACTTCTGGCT…
Enterovirus A	1	1889	89.4431	59.1	73.0376	85.7341	>_Enterovirus_A_contig_1 Depth-of-coverage:58.5583 Taxon:138948 refseq:NC_038306.1 TATGGTGACAATTGAGAGATTGTTACCATATAGCTATTGGATTGGCCATCCAGTGACCAACAGAGCTTTGATATACTTGTTTGTGGGTTTCGTTCCACTCACCAATCGTACAGTCTATACTCTAAAGTACATTTTGATTCTGAATAATAGAAAATGGGCGCCCAAGTTTCAACAGAAAAATCTGGGTCGCACGAGACAAAGAATGTAGCGACCGAAGGGTCTACTATCAACTTCACCAACATCAATTACTATAAGGACTCTTATGCAGCGTCAGCTAGCAGACAGGATTTTGCACAAGATCCAGCAAAGTTCACAC…
Enterovirus A	1	1494	93.1738	45	75.326	87.0628	>_Enterovirus_A_contig_1 Depth-of-coverage:43.5567 Taxon:138948 refseq:NC_038306.1 CTGAAACGTAGAAGCAATAATCAGCCGACCAATAGGGGGTGTGGCACGCCAGCCACATCTTGGTCAAGCACTTCTGTTTCCCCGGGCTGAGTATCAATATGCTGTTCACACGGCTGAAGGAGAAAACGCCCGTTACCCGGCCTACTACTTCGAAAAGCCTAGTACCACCATGAACATTGCAAGGCGTTTCGCTCAGCACTTCCCCCGTGTAGATCAGGCCGATGAGTCACCGCATTCCCCACGGGCGACCGTGGCGGTGGCTGCGTTGGCGGCCTGCCTGTGGGTCGACCCACAGGACGCCTTAATATAGACATGG…
Norwalk virus	2	497	94.0154	14.6	82.6817	91.7265	>_Norwalk_virus_contig_1 Depth-of-coverage:21.0954 Taxon:11983 refseq:NC_039476.1 GGTCAAAAAGATCCCTCCTCCCCCACCCAACGGGGAGGATGAACTAGTGGTCTCCTACAGCGCCAAAGATGGCGTTTCCGGACTGCCTGAGCTCACCACTGTCAGACAACCGGAAGAAACCAACACGGCGTTCAGTGTTCCCCCACTCAACCAAAGGGAGAACAGGGACGCCAAGGAACCACTAACTGGAACAATTATTGAAATGTGGGATGGAGAAATCTACCATTATGGCCTGTACGTGGAACGAGGCCTTATACTCGGTGTGCACAAGCCACCGGCAGCCATCAGCCTTGCCAAGGTCGAGCTAACACCACTCT…
Torque teno virus 29	1	188	55.3047	19.2	87.7029	87.8748	>_Torque_teno_virus_29_contig_1 Depth-of-coverage:28.2593 Taxon:687368 refseq:NC_038344.1 ACTGTAAAATTACAGGATGGATGCCCCTTATAATCTGTGGCTCAGGGAGCACACGGAACAACTTTATAACTCACATGGACGACTATCCCCCCATGGGCTACTCCTACGGGGGCAACTTTACAAACCTTACCTTCTCCTTAGAAGCAGTATATGAACAGTTTCTGTACCACAGAAACAGGTGGAGCTCCTCTAACCACGACCTGGACCTAGCCAGGTACCAGGGAACCACCCTAAAACTATACAGACACGACACCCTAGACTACATAATCAGCTACAACAGAACAGGCCCTTTTCAGATAAGTGACATGA…
Enterovirus B	2	126	40.0595	8.8	68.853	76.9929	>_Enterovirus_B_contig_1 Depth-of-coverage:9.01653 Taxon:138949 refseq:NC_038307.1 TCACAGAACCAATGAAGGATGTCATGATAAAGACTTTGCCAGCATTAAACTCTCCACCTGTTGAGGAATGTGGTTTCAGCGACCGGGTAAGGTCCATAACTCTAGGAAACTCCACCATCACAACCCAAGAGTGTGCTAACGTTGTTGCCGCTTATGGGGAATGGCCATCTTACCTGAAAGATAGCGAAGCAACTTCAGAGGATCAACCCACACAGCCAGACGTCGCCACGTGCAGATTTTACACGTTAGAATCAGTGGAGTGGCAAGGGAGCTCGGCTGGTTGGTGGTGGAAATTCCCGGAAGCCTTGAAGGATAT…
Torque teno virus 24	1	95	60.1972	10.3	64.6507	54.6005	>_Torque_teno_virus_24_contig_1 Depth-of-coverage:13.0046 Taxon:687363 refseq:NC_038343.1 CACAATGGTCTGGAACTGGTGGTGGAGACGGCGCCGGAGAAGGTGGCCAACAAGGAGGAGGAGGTGGAGACGACTACGCACCCGAAGACCTAGACGCACTGTTCGACGCCGTCGCAGGAGACCAACAGTAAGGAGAAGGAGGTGGGGGCGCAGACGGGGGCGACGCACATACAGGAGACGCAGACGAACCCGTAGAAAGAGAAAAAGACTTGTACTGACTCAATGGAACCCCAGCACAGTAAGAAAGTGCTGGATCCGAGGCATGTTTCCCATGCTCATCTGTGGAAACACACAACAGAGCAGAAACTA…
Torque teno virus 20	1	91	53.6797	10.5	67.2606	66.0819	>_Torque_teno_virus_20_contig_1 Depth-of-coverage:12.3165 Taxon:687359 refseq:NC_038340.1 GAGGAGATGGAGAACCCGTCGCAGACGCAGACTACCGAAGCGAAGACCTAGACGACCTGTTCGCCGCTATCGAAGGAGATACACAGTAAGGAGACGCAGAAGGAGAGGGTGGCGCGGGCGACGCAGGCGCAGACTGTACAGACGCAGATACGTAGTTAGAAGAAAGAGAAAAAAGCTTATAATCAAACAATGGCAGCCCGCTAACATTAGAAAATGCAGAATCAGAGGCATGCTGCACATACTCATATGCGGGCACGGACGCAGCGCTAACAACTATGCCATACACTCAGACGACTCAATACCTCAAAG…
Sapporo virus	6	91	79.4858	3.2	73.2285	82.4344	>_Sapporo_virus_contig_1 Depth-of-coverage:2.10696 Taxon:95342 refseq:NC_006269.1 CTGTTCGGTGTGGATGCAGCTGATCAGTTCCCATTGTCATTAACAGACCTTGCACGCCTCCAAGGTGAGCTTGTTGATGCGACACGCACGCCTGGCCACGCACTACGTCAAAAGTACACCCTGTCCACAATAAACCAATTGGTGGAAAAGATAACTAAGCTGGTTCCTGTACAGGCTACCTTGAATGAGATGCACGCGCGCAGACAATACGAGCGTGAGCGCGCAGACTTGTTTCTTGAGCTCCCTTTGGTAGATGAGGAGGTTATCAAGCAACCCAAGACCTACTTTTACACTATGTGGAGGCAAGTGGTGAAGAA…
Torque teno mini virus 5	1	84	56.8776	10.5	65.006	51.5055	>_Torque_teno_mini_virus_5_contig_1 Depth-of-coverage:13.5873 Taxon:687373 refseq:NC_014089.1 ACATAATAGCACTATGTATGAAGAGAGTATAACGCCAGACCACTGGCCGGGAGGGGGATGTTTTTCTGTATGTCAATTTAACTTAAAAACTTTGTACTCACTGCATGAAAAATGTAGAAACTGGTGGACTAATAGCAATATAGACTTACCATTATGTAGATATCTAGGATGTAAATTTAGATTTTACCAATGTGAATACACAGACTATATAGTAAAAGTAAACATAAACTTACCTAGCCCTAGTAACAAATTAACATATCCATCTTTACAACCATATATGATGCTAATGTCTTCACACAAATTTA…
Torque teno virus 29	1	57	35.8542	9	67.6024	63.0979	>_Torque_teno_virus_29_contig_1 Depth-of-coverage:6.6854 Taxon:687368 refseq:NC_038344.1 ACTTCACAAACATGACCTTCTCCCTCGAGGCCATATATGAACAGTTTCTGTACCACAGAAACAGGTGGTCAACCTCCAACCACGACCTAGAACTCTGCAGATACAAGGGTACCACCCTAAAACTGTACAGACACCCAGAAGTAGACTATATAGTCACCTACAGCAGAACAGGCCCCTTCGAAATCAGCCACATGACCTACCTCAGCACTCACCCCCTACTAATGCTGCTAAACAAGCACCACATAGTGGTGCCCAGCCTAAAGACTAAGCCCAGAGGCAGAAAGGCCATAAAAGTAAGAATAAGGCCCCC…
Torque teno mini virus 5	2	46	50.9629	6.4	62.1968	48.3553	>_Torque_teno_mini_virus_5_contig_1 Depth-of-coverage:10.422 Taxon:687373 refseq:NC_014089.1 GGGGGGATTTTCTGTAACTAAAATATCTTTAGAAACATTATATGAAGATCATTTAAGATGCAGAAACTGGTGGACAAATAGCAATGATCAACTACCATTATGTAGATATACAGGAGCACAACTAAAATTATACCAATGTGACCAAACAGATTATGTTATTAAAATACAAACACAATTACCACCACATAGCGGAAAACTAACATATCCTTCATGTCATCCATCTATGATGCTCATGTCAACAGACAAAATTATTATACCAAGTAAAAAGACTAAGCCATTCAAAAAAGGATATAAAAAAATAAGAAT…
Torque teno mini virus 10	1	44	64.3228	4.8	63.3491	52.9412	>_Torque_teno_mini_virus_10_contig_1 Depth-of-coverage:7.18235 Taxon:2065036 refseq:NC_038345.1 AACATCTTCCAATCTCACGACCTGTTTTGCGGCTGCACCAAACCAATTGTACATCTGCTTACAATCTTAAACCAAAACGGAAAAGCTAAGAAACCAGAAGAAGAAATCAACAATATACTATGCCTTATTACTGGAGAAAAAGATTCACCTACAGAAGAAGAAGAAACTTTTGGCCCCGGAGAACTAGAGGCACTTTTCGCAGAAGAACCAGAAAATATAGACGACGCTTCTACAAATACAGACCTCGTAGATCATTCCGGGTAAGAAGAAAAATTTTTAAAAAACTAAAAAGACTAAGACTAT…
Enterovirus B	1	44	18.4214	6.7	79.3103	95.815	>_Enterovirus_B_contig_1 Depth-of-coverage:6.39433 Taxon:138949 refseq:NC_038307.1 AATGGGAGGTGAAGGCATCGTCGGTTTTGCTGACGTGCGCGACCTCCTGTGGTTGGAAGATGACGCCATGGAACAAGGCGTCAGAGATTATGTTGAACAGCTCGGAAACGCTTTTGGATCAGGATTCACCAACCAAATCTGTGAACAGGTCAATATCCTTAAAGAATCACTGATTGGACAAGATTCCATCTTGGAAAAATCCCTCAAAGCTTTGGTAAAAATCATATCAGCACTAGTCATTGTGGTGAGAAACCATGATGACTTGATTACGGTGACCGCGACACTAGCCCTTATTGGCTGCAACTCGTCTCCATGG…
Torque teno midi virus 8	1	42	78.6224	3.5	74.2128	66.6667	>_Torque_teno_midi_virus_8_contig_1 Depth-of-coverage:3.90975 Taxon:2065049 refseq:NC_038355.1 AGACTCACACACTATATAACTAAGTACAGTGACGAATGGCTGAGTTTACCCCGCTAGACGGTGCAGGGACCGGATCGAGCGCAGCGAGGAGGTCCCCGGCTGCCCATGGGCGGGAGCCCGAGGTGAGTGAAACCACCGAGGTCTAGGGGCAATTCGGGCTAGGGCAGTCTAGCGGAACGGGCAAGAAACTTAAAACTATACTTTTTTTTAGAATGAACAATGTAACTGCTACAGACTTCTACAAACCAACACCTTACAACCCAGAGACCCTTAACCAAATATGGATGTCTGAGATAAGTGATTC…
Torque teno virus 24	3	31	34.5656	5.7	68.1778	58.6066	>_Torque_teno_virus_24_contig_1 Depth-of-coverage:2.51362 Taxon:687363 refseq:NC_038343.1 GACAAGTGGTCTACACAAGAGGACCTCTGTCCCGTTAATCTTGTGTCACTTGCGGTTTCTGCGGCCAGCCTAACACATCCGTTCTGCCCACCACTAACGAACAATCCTTGCATCACTTTCCAAGTGTTGAAAGACATGTATTACAAGTGCATAGGCATCTCTTTAGACTATACAACTGAATACAATGAATTAGAAACAAAACTATACGAAAATAACTGCACTTATTTTCAAACAACCCAAGTAATAGCACAACTGTACCCCGGATTTAAACCTGC - >_Torque_teno_virus_24_contig_2…
Torque teno virus 3	3	29	37.3799	4.3	70.6724	66.2474	>_Torque_teno_virus_3_contig_1 Depth-of-coverage:3.14984 Taxon:687342 refseq:NC_014081.1 ACATTATAGGCTACCTGCCTCTCATATTCTGTGGCGAGAACACCACCTCCCAGAACTTTGCCACCCACTCGGACGATATGATAGCCAAAGGACCGTGGGGAGGGGGCATGACTACAACCAAGTTCACTCTTAGAATCCTGTACGACGAGTTTACCAGGTTTATGAACTTCTGGACTGTCAGTAACGAAGACCTAGACCTGTGTAGATACGTGGGCTGCAAACTCATATTTTTTAAACACCCCACCGTAGACTTTATAGTCAGGATAAACACACAACCTCCGTTCCTAGACACTAACCTTACTGCAGCACA…
Torque teno virus 16	2	26	40.0733	3.5	82.8794	80.1255	>_Torque_teno_virus_16_contig_1 Depth-of-coverage:4.46893 Taxon:687355 refseq:NC_014091.1 GTTCCCCCCATGAAAATGGACGAGAACACAGCCCCTAACACTCACCCGTCATTCTTACTACAAAACAAACACAGGGTTAAAATCCCCAGCTTTAAAACCAAGCCTTTTGGCAGAAAAAAAGTTAGAGTTAAAGTGGGGCCCCCCAAACTGTTTGAAGACAAGTGGTACAGCCAACATGACTTGTGTAAGGTTCCCCTAGTCAGTTGGCGGTTAACCGCAGCTGACTTCAGATTTCCGTTCTGCTCACCACAAACTGACAACCCTTGCTACACCTTCCAGGTATTGCATGAAAACTACAACACAGTTATA…
Torque teno mini virus 7	1	23	42.0054	3.8	70.1361	61.7788	>_Torque_teno_mini_virus_7_contig_1 Depth-of-coverage:5.17919 Taxon:687375 refseq:NC_014082.1 TAAAACCACCATCAGACATGACAAACAACTGGTACTTACAAAAAGACATTGCACAGACACCACTAGTTATGCTAATGTCTACATCTACAAGCTTAGACAGATGGTATGCTTCTAGCACAGCCCAAAGTACAACAATAGGATTTAAATCACTCAACACAGCAGTTTTTGACTTTTATAACTACAAACTACATCCAACAACAGGATACATACCAAAAAAAGACAAATACATGTTCAGCCTACAAAATGGCGTCACGGACATTTCAAAAACACCAATTAAAAAACTAATTTACTTAGGACAAAGTAAA…
Torque teno virus 13	1	23	36.4432	4	74.2525	75.5611	>_Torque_teno_virus_13_contig_1 Depth-of-coverage:4.86938 Taxon:687352 refseq:NC_038339.1 CACTAACAATCCCCCCATGAAAACAAACCAGTTCACCGCTCCCCTGACGACTCCCGGCATGCTCATGAGAAGCAAATACAAAATAATAATCCCTAGCTTTAAGACCAGGCCCAAGGGGCGCAAGACTGTTACTGTAAGAATAAGACCCCCCAAACTATTCCTACACAAGTGGTACACCCAGCAGGACCTGTGCCCAGTTCCGTTAGTCCAACTGAACGTGACCGCAGCGGATATGCAACATCCGTTCGGCTCACCACTAACTGAAAACGTTTGCATAACTTTCCAAGTCCTAGGAGACTTGTACAATAA…
Torque teno virus 16	2	21	32.1111	3.6	73.0016	71.1491	>_Torque_teno_virus_16_contig_1 Depth-of-coverage:4.70735 Taxon:687355 refseq:NC_014091.1 CCTACCACTCAGAGGACTACACAGAGCAGCCATTCCCCTATGGTGGAGGAATGAGCACCACCACATTCTCGCTCAGAGCCCTGTACGACCAGTACACAAAGCACATGAACAGATGGACGTTCTCAAACGACCAGCTAGACCTGGCCAGATACAGGGGCTGCAAATTCAGGTTCTACAGACACCCCACCTGTGACTTTATAGTACACTACAACCTGGTTCCTCCTCTAAAGATGAACCAGTTCACAAGTCCCAACACGCACCCAGGACTACTGATGCTCACTAAACACAAAATAATAATACCCAGCTTCT…
Torque teno virus 1	2	20	31.4123	3.5	74.9578	60.9649	>_Torque_teno_virus_1_contig_1 Depth-of-coverage:3.44684 Taxon:687340 refseq:NC_002076.2 CAAACTATAATACTACACAAACACTAGCCCAACTAAAACCATACGTAGACAACACACAGTCTGCAACTACAAATAAACCATGGAGTTCAATGGTAAATACCACAAAATTTACAACAGCTTCCACACCCACTACCACAAATGGCTCAGCCCCATACTACACATTTGCAGATACCTGGTATAGAGGCACAGCATACACCGATAAGATAACATCAATCCCCTTAAAGGCTGCAGAACTATATGAAGAAACAACAAAAAAACTATTAGGCACAACATTTATAGGAGGGTCTCCCTACTTAGAATACCATGGAGG…
Torque teno mini virus 7	2	18	37.0935	3.4	63.9419	52.3161	>_Torque_teno_mini_virus_7_contig_1 Depth-of-coverage:3.9092 Taxon:687375 refseq:NC_014082.1 TACTAAGTAAAGAATTTTTAATGACTTTACATTTTATGCAAATGCTATAGCTCCTCACTACGTTCCGGGAGGAGGAGGATTCAGTATATATAGATTTACCTTAGACTCTCTGTATGAACAATTTAAACTTGTACAAAACTTTTGGACTAAAGGAAACTCTGACTTTCCCTTAATAAGATATACCGGTTGTAAATTTAAACTGTGGAGATCTGATAAATGTGATTATATTGTTAATTATCATGCATGTAAACCTATGATGGCAACTATAGACACATTTCACAGCACACAACCCACAATAATGACATT…
Torque teno virus 20	2	18	37.8169	3	71.974	61.8153	>_Torque_teno_virus_20_contig_1 Depth-of-coverage:4.82784 Taxon:687359 refseq:NC_038340.1 CAAAGTAAAAATTAGAATTAAGCCCCCCAAACTTTTCATAGACAAGTGGTACTCTCAAGAGGATTTGTGTACCGTTAATCTTGTAACATTTGTGGTTAGCCTAGCTTCCTTCTCACATCCGTTCTGCCCACCACTAACGAACAACCCTTGTGTAACCTTCCAAGTGTTGAACAACTTCTACAATTCCGTTATAGGTTCCTCAATTAACCTTGCAGACACTACAGTAGATACAGTCTTTAACAGCTTTTTATATAGCAAAGCAGCCTTTTACCAACAAGTACTAGTAGACTCTTACATTAAAGAAATTAA…
Torque teno mini virus 5	1	17	29.7111	4.1	62.6575	49.2013	>_Torque_teno_mini_virus_5_contig_1 Depth-of-coverage:4.06323 Taxon:687373 refseq:NC_014089.1 ATAGACCAAGGAGATCTAGAAAAGCTTTTCGCAGACGATACTACCCCAGAAGACAACGCTGGGTAAGCAACAAAAGAAAACCAATTCCTTTATTACAATGGCAACCTCCATACATTAAAAAGTGCTTAATTAAAGGAAAGACTTCTATCATAAACTTTACACCAAAAAGACTACCTAACAATAGCACAATGTATGAAGAAAGTATTGTACCTTTGCATTGGCCGGGAGGAGGGAGCTTTTGTGTAACTCAAATGTCTTTAAATGCTTTGTACTCTATACATACTAAATGTAGAAATTGGTGGACA…
Torque teno virus 24	1	15	36.2908	2.6	77.9287	77.8626	>_Torque_teno_virus_24_contig_1 Depth-of-coverage:2.72227 Taxon:687363 refseq:NC_038343.1 AAACACACAACTAGATCTCGCCAGATACAGGGGAGTCACCTTCTGGTTCTACAGAGACCAAAAGACAGACTATATAGTACAGTGGAGCAGAAATCCTCCCTTTAAACTAAACAAATACAGCAGCTCCATGTACCACCCTGGAATGATGATGCAGGCAAAAAAGAAACTAGTAGTCCCCAGTTTCCAGACCAGACCTAAAGGCAAAAAAAGATACAGAGTGACAATAAGACCCCCCAACATGTTTGCTGACAAGTGGTACACTCAAGAGGACCTGTGTCCGGTACCTCTTGTGCAAATTGTGGTTTCTGC…
Torque teno virus 15	2	15	20.4119	4.1	73.3246	73.2283	>_Torque_teno_virus_15_contig_1 Depth-of-coverage:3.46505 Taxon:687354 refseq:NC_014096.1 TTCCTTCAAGCATCCGTTCTGCTCACCACAAACCGTCACTCCCATTACCACATTCCAGGTTCTGCAAGAACCTTACAACAGATACATAGGTTACCCCATAACTGCCAATTTTGACACTGATGCAAAGAATAAATTTGAAACCTGGCTATATGGCACCTCCACCCACTATCAGGCCTTCGCCACAGAGGCCCACCTAAGACCCAG - >_Torque_teno_virus_15_contig_2 Depth-of-coverage:4.86452 Taxon:687354 refseq:NC_014096.1 CCTACATATAGC…
Otarine picobirnavirus (segment 2)	1	13	40.8175	3.9	70.537	72.6087	>_Otarine_picobirnavirus_segment_2_contig_1 Depth-of-coverage:3.89982 Taxon:1187973 refseq:NC_034161.1 GGCGTCCCCAAGCCTAGCGATGTAAAGCAGAGGGTGGTGTGGATGTTTCACTTTGCCGTGAATATCCAAGAATTACGGTTATATCAGCCGTTGATTGAAACGTGCCAAAAGTTTAATCTGGTTCCTGCTTGGGTTAGCATGGAAGCAGTAGACAGACGTATTACTAAGTTGTTCGATACAAAGTCTGCTGACGATGATATAATCTGTACCGATTTCTCTAAGTTTGACCAGCATTTCAATCCAGTAATGCAGGACGCTGCAAAGACCATCTTAACAGGTCTTCTAAACAATGATAG…
Torque teno virus 15	1	12	28.3338	2.3	75.3271	72.2689	>_Torque_teno_virus_15_contig_1 Depth-of-coverage:2.92022 Taxon:687354 refseq:NC_014096.1 CGGTACTTAAGACGCAGAAAGAGACGAAAGCTAGTACTGACTCAATGGAACCCCAGCACTGTCAGACGCTGCAATATAAGGGGCATAATACCCCTTATTATGTGCGGGGCAAACATTGCCAGTTTTAACTATGGCATGCACAGCGACGACAGCACTCCTTAGCCAGAGAAATTCGGGGGCGGCATGAGCACAGTGACTTTTAGCCTGTATGTACTGTATGACCAGTTTACCAGACACATGAACAGGTGGTCGTACCCCAATGACCAGCTAGACCTCGCCAGATACAAAGGCTGCTCCTTTAAAATGTAC…
Torque teno virus 13	2	11	29.5894	2.4	78.2698	78.6378	>_Torque_teno_virus_13_contig_1 Depth-of-coverage:3.42183 Taxon:687352 refseq:NC_038339.1 CCTTGCGTAGAGTTTCAGGTGCTGGGTGACTTATACAATACATGTCTCAATATCGACCTTCCTCAATTTACTGAGGACGGTGAACCACAAAATTATAATAAACCTAACAAAGCTAATTTAAAAGAGTTATACAAAGCACTCTTCACACAAAAGATATCTGGCCACTACTGGCAGACATTTATCACCAACAGTATGGTGAGAGCCCACATAGACGCAGACAAAGCAAAAGAAGCTCAAACTAATGCCACCTCACCAACCTATAACACTGAGCCATTTCCCACAAAGCCAACTAAGGATCAATTCAATAAC…
Torque teno mini virus 5	1	8	37.0358	1.5	73.2965	65.0246	>_Torque_teno_mini_virus_5_contig_1 Depth-of-coverage:2.26906 Taxon:687373 refseq:NC_014089.1 GGCACTAACACCCTTTAATGAACCAATATTTACACAAATACAATACAATCCAGATAGAGACACAGGTGAAGACACACAATTATACCTACTATCAAACTCAACTGGAAACGGTTGGGACCCCCCAGGAATACCAGAACTAATATTAGAAGGCTTTCCCTTATGGCTTATATACTGGGGATTCGCAGACTTCCAAAAGAACTTAAAAAAAGTAACCAACATAGACACAAACTACATGATGGTAGCAAAAACAAAATTTACACAAAAACCAGGAACATTTTACTTAGTACTACTAAATGATACATTTG…
Torque teno mini virus 2	1	7	34.3219	1.5	63.7513	57.3574	>_Torque_teno_mini_virus_2_contig_1 Depth-of-coverage:2.63182 Taxon:687370 refseq:NC_014086.1 AATTTCCACCACCAGCACTACTAAAAAACCAGTGGTACTTTCAACAAGACTTATGTAACCAAAACTTACTGTTACTAACCACAAGTGCCACAAGCCTTGACCAATATTACATTCCTAACGACGAAGTATCTTACAACATTACACTTATTTCACTAAATACCAATATATTTCAACAACCAAACTTTGCAAACTTACCTGAAAGCACAGGATACCAACCAAAAACCACAATCTACTTATGGGGAGGGGGAAACGGAGACCATGAAACACCCCCTAACGTAAAACGATTAATATACCTAGGAAACACA…
Torque teno virus 21	2	4	20.9959	1.3	71.7293	68.9189	>_Torque_teno_virus_21_contig_1 Depth-of-coverage:1.91812 Taxon:687360 refseq:NC_038341.1 TCCATTTAAGCTTAACAAATACAGCTGCCCTATGCTACATCCAGGCATGATGATGCAGTATAAAAAAAAAATACTAATACCCAGCTATCAAACAAAACCAAAGGGAAGCGCTAAAGTAAGACTTAAAATAAAACCTCCTGTATTATTTGAAGATAAGTGGTACACTCAGCAAGACCTATGTCCCGTTAATCTTTTGTCACTTGCGGTTAGCGCATGTTCCTTCCTGCATCCGTTTGTGCCACCAGAAAGTGAAAACATATGCCTAACGTTCCAGGTATTGCGAGACTTTTATTACACACAAATGTCAGG…
TTV-like mini virus	2	4	28.331	1	65.3611	56.044	>_TTV-like_mini_virus_contig_1 Depth-of-coverage:1.8224 Taxon:93678 refseq:NC_020498.1 AAAAAGTAAATGTAAAGGATTTCTATGCTTATTTCAATGTACTAACAACAGAATAAGTTACAACTTTGATATGTATGAAGAAATATGTTCCAGAAAGACTGCCAGGAGGGGGAGGATTTAGCTTAAAAAACTTATCATTGAACAGCCTATACGTTGAACATACAATGGGACACAACTTTTTTACACATACAAACCAACATTATCCATTAATGAGATATCAAGGATGTAAAATTAAACTATATCAATCTCAAGACGTAGACTATGTATGTACATACAGCAACACATGGCCACTTACAAGCAACATGACAATGT…
Chicken anemia virus	1	3	15.8689	1.7	97.2826	95.935	>_Chicken_anemia_virus_contig_1 Depth-of-coverage:2.11066 Taxon:12618 refseq:NC_001427.1 AGGCTGCCGAACCCCCAATCTACTATGACTATCCGCTTCCAAGGAGTCATCTTTCTCACGGAAGGACTCATTCTGCCTAAAAACAGCACAGCGGGGGGCTATGCAGACCACATGTACGGGGCGAGAGTCGCCAAGATCTCTGTGAACCTGAAAGAGTTCCTGCTAGCGTCAATGAACCTGACATACGTGAGCAAAATCGGAGGCCCCATCGCCGGTGAGTTGATTGCGGACGGGTCTCAAGCTCAAACCGCGCAGAACTGGCCTAATTGCTGGCTGCCGCTAGATAATAACGTGCCCTCCGCGACACCAT…
Chicken stool-associated gemycircularvirus	1	2	18.9921	1	97.0297	94.8529	>_Chicken_stool-associated_gemycircularvirus_contig_1 Depth-of-coverage:1.1193 Taxon:1930298 refseq:NC_033270.1 TACGAAAAAAATTCGGACGCAGTTTTGGGATTAATCTCACGTAAGGGGCGGCGCATAATCTGAGGATCATCCTCATTGGGCGCCAACGAAAAAAGGCAAGGCGGGGACAAACTGTTCGTAAGAGAAGAAACAAACCCGCCGCCAAGGAAGGCAAATGCAGCACCCAGGAAGACACGATCCTGAACTCCGCGGAAATACACGTTCTGATTATTCCGAACATAATCATACGATTCCTCATGTTGTTCCAAATGGGAAGGAGCCCAGAGGTAATAATTATTACCTGCATG…

## Sheet: S1-3B
Assignment	# Contigs	# Reads	Coverage (%)	Depth <br/>of Coverage	NT Identity (%)	AA Identity (%)	Contigs
uncultured crAssphage	17	43692	74.0689	130.7	96.3912	95.4292	>_uncultured_crAssphage_contig_1 Depth-of-coverage:126.862 Taxon:1211417 refseq:NC_024711.1 GATAATCCTGCTCATTATCAACATTAAATATATTG - >_uncultured_crAssphage_contig_2 Depth-of-coverage:126.862 Taxon:1211417 refseq:NC_024711.1 ATGGTATTGCTCATTATCAACATTAAATACTTTGCAGTTGAAACGAAAACAACTGTC - >_uncultured_crAssphage_contig_3 Depth-of-coverage:126.862 Taxon:1211417 refseq:NC_024711.1 TGGTTATGAGAGTGGTGAATGTGGA…
AATAGTTTGATTATTAGTAGAATTAATTAAATTAAAACCTTCACCATTAGGTACTAATTTAAATTTATCAATTCCAGTAAATGCAGCATTATTAGTAAGAGAAATAGGTCTATTAGCATTATAGTAATTTTCTACTTTACCAGCAGCTCTCCAACTAGTATCTTGATTCCAAGATTGAATAATAGAACTATCAATAGCACCACTACCTACAAGTAAAGTAATAGGTTCTCTTTTAAGTTTACCTTCTGTATCGTAATAACCTGCAATATTAATTTGAACTCCAACATCCCCAGTTTTTGGGTCACGAACAATAGTAGGAGTAATTTCGTTTTCTTTAGCACTTCTAAGATAAGCTGTATAAGCTTTTCTATCTTCAGAAGTCATAGGTTCAAATATTCC…
TATAATTTGTTGTTTAGTCAACATACGACGTTCAGCAAACATATCATAATCTTCTGCAAACATATTATCGTTAGGAACAGGAAAAGCATCTCTAACACTAACAACACGTTTAATTAATTGATTACCTACAACATCTCTATATGTATAACAAGCTCCAAAAGCAACAAATTCAAAATAAGCTCTAGCGTATATAGTAAAGGCATCAGTAAGGTCATCAATAACATTAATTAAATCTTGTCCTTGTGCACTAATATCATCAATAAAATTTTCATTAAATTCTTTAATAAAAGCTTCAATATCAACAGCTTGTTCAGGATTAAATTGTTCAGGATTATTACCTTCATTAACAAACTGCATATAACTTTCTTGTATTTTCTTAGCAACAGCTTGTTCTGCAAG…
Enterovirus A	1	1232	96.6275	37	78.9327	94.9379	>_Enterovirus_A_contig_1 Depth-of-coverage:31.7584 Taxon:138948 refseq:NC_001612.1 AAACTTAGAAGCTTCACATTATCACGACCAATAGCGGGCGTGGCGCACCAGTCACGTCTTGGTCAAGCACTTCTGTTTCCCCGGACTGAGTATCAATAGACTGCTCACGCGGTTGAAGGAGAAAATGTTCGTTATCCGGCTAACTACTTCGAGAAACCTAGTAGCACCGTGAAAGTTGCGGAGTGTTTCGCTCAGCACTTCCCCCGTGTAGATCAGGCCGATGAGTCACTGTGAACCCCACGGGTGACCGTGACAGTGGCTGCGTTGGCGGCCTGCCCATGGGGTAACTCATGGGACGCTCTAATACAGACACGGT…
Pepper mild mottle virus	1	1045	99.5123	35.5	97.8643	99.5234	>_Pepper_mild_mottle_virus_contig_1 Depth-of-coverage:31.0974 Taxon:12239 refseq:NC_003630.1 GGGAAACAGTCACGATCTACAACAACACAAACAACAAACAACATTACAAACAAATTACAACTACAATGGCTTACACACAACAAGCTACCAACGCCGCATTAGCAAGTACTCTCCGAGGGAACAACCCCTTGGTGAACGATCTTGCTAATCGGAGACTGTACGAATCAGCGGTCGAACAATGCAATGCACATGACCGCAGGCCCAAGGTTAATTTTTTAAGGTCGATAAGCGAAGAGCAGACGCTTATCGCAACTAAGGCCTACCCTGAGTTCCAAATTACGTTCTACAACACGCAGAACGCTGTGC…
Tomato mosaic virus	1	921	93.9997	33	99.0502	99.6338	>_Tomato_mosaic_virus_contig_1 Depth-of-coverage:31.6962 Taxon:12253 refseq:NC_002692.1 CGCTGTGCATTCCCTTGCAGGCGGTCTCCGATCATTAGAATTGGAATATCTGATGATGCAAATTCCCTACGGATCATTGACATATGATATCGGAGGTAATTTTGCATCTCATCTGTTCAAAGGGCGAGCATACGTTCACTGCTGTATGCCGAATCTGGATGTCCGCGACATAATGCGGCACGAGGGCCAAAAGGACAGTATTGAACTATACCTTTCTAGGCTCGAGAGGGGCAACAAACACGTCCCAAACTTCCAAAAGGAAGCTTTCGACAGATACGCTGAAATGCCAAACGAAGTAGTCTGTCACGATA…
Bell pepper mottle virus	1	518	97.3961	17.9	83.2799	91.6232	>_Bell_pepper_mottle_virus_contig_1 Depth-of-coverage:15.9849 Taxon:368735 refseq:NC_009642.1 CAATATTACATTACCTTTAACAACTACAATGGCATACACACAAACCGCGTCTTCCGCCGCTTTGTTAGACACAGTCCGTGGTAACAATACCATGGTCAACGATCTAGCAAAGCGTCGGTTGTACGACACAGCGGTAGAGGAATTCAATGCAAGGGACCGCAGGCCCAAGGTAAATTTTTCCAAAGTTGTAAGCGAAGAACAGACGCTTATAGCAACTAAGGCTTACCCCGAATTCCAAATCACGTTCTATAACACGCAGAACGCCGTCCATACTTTGGCCGGCGGTCTCCGATCTCTAGAGTTAG…
Human mastadenovirus C	17	516	57.1067	5.4	99.2022	98.9335	>_Human_mastadenovirus_C_contig_1 Depth-of-coverage:2.88256 Taxon:129951 refseq:AC_000017.1 GGAACACATGTAAGCGACGGATGTGGTAAAAGTGACGTTTTTGGTGTGCGCCGGTGTACACGGGAAGTGACAATTTTCGCGCGGTTTTAGGCGGATGTTGTAGTAAATTTGGGCGTAACCGAGTAAGATTTGGCCATTTTCGCGGGAAAACTGAATAAGAGGAAGTGAAATCTGAATAATTCTGTGTTACTCATAGCGCGTAATATTTGTCTAGGGCCGCGGGGACTTTGACCGTTTACGTGGAGACTCGCCCAGGTGTTTTTCTCAGGTGTTTTCCGCGTTCCGGGTCAAAGTTGGCGTTTTATTA…
Enterovirus B	1	161	85.0859	5.5	77.753	94.0334	>_Enterovirus_B_contig_1 Depth-of-coverage:6.20641 Taxon:138949 refseq:NC_001472.1 CTCCAACTCGGCAAACAGGCAAGACTTCACACAGGACCCAGGCAAGTTCACCGAACCAGTGAAAGACATTATGATAAAATCGATGCCTGCATTGAACTCGCCCTCTGCTGAGGAGTGCGGTTATAGTGACAGAGTCCGTTCCATTACCCTAGGCAACTCCACTATTACCACCCAGGAGTGTGCCAACGTGGTTGTGGGATACGGAGTATGGCCAGAATACTTGAAAGACAATGAAGCCACAGCAGAAGACCAACCCACACAGCCTGATGTTGCAACTTGTCGTTTTTACACTCTGGAATCCGTGCAATGGATGAAA…
Norwalk virus	1	148	90.18	4.7	95.8725	96.5729	>_Norwalk_virus_contig_1 Depth-of-coverage:3.851 Taxon:11983 refseq:NC_039475.1 GCTCCATTCTGGAAATGTGGGATGGTGAGATCTATCACTATGGGCTGTATGTTGAGCGGGGGCATGTACTCGGAGGACACAAACCACCTGCTGCAGTAAGCCTTGCCAAAATTGAATTAACACCGCTGTCTCTCTACTGGAGAGTGGTCTACACTCCCCAGTATTTGATAGCTCCAGAAACTCTTAAGAACTTAAGTGGAGAGACTTTCCCATACACGGCCTTTGACAACAACTGTTATGCCTTCTGTTGTTGGGTCCTAAACCTCAACGACTCCTGGCTTAGCAGGAGAATGATCCAAAGAACAACTGGATTCTTCAG…
Enterovirus A	5	118	63.1998	5.4	75.7311	86.4917	>_Enterovirus_A_contig_1 Depth-of-coverage:5.47533 Taxon:138948 refseq:NC_001612.1 ATCAAGACCCGTCAAAGTGCACACAGCCAGTTATGGATGTACTAAAGGAAATGGCCCCACCACTACAATCACCATCGGCCGAAGCATGCGGGTATAGTGACAGGGTTGCCCAGTTAACAGTAGGGAACTCTACTATAACCACACAAGAAGCTGCAAATATAGTGGTAGGCTACGGAGAATGGCCAAATTATTGTCCTGATACAGACGCCACTGCAGTGGATAAACCCACCAGACCTGACGTTTCAGTGAACAGGTTTTATACACTATCCACCAAATCCTGGACTCAGAACTCGAAAGGATGGTATTGGAAATTTCC…
Escherichia virus Lambda	7	115	12.3851	4.1	99.6005	98.6226	>_Escherichia_virus_Lambda_contig_1 Depth-of-coverage:1.92005 Taxon:10710 refseq:NC_001416.1 CAGGACGGAGTATGATGCCCGGCCGGGGGTGCTGCGTCGTCTTGAACTGATGGTGGAAGAGGTGGCGCGTAACGCGTCCGTGGTGGCACAGAGTACGGCAGACGCGAAGAAATCAGCCGGCGATGCCAGTGCATCAGCTGCTCAGGTCGCGGCCCTTGTGACTGATGCAACTGACTCAGCACGCGCCGCCAGCACGTCCGCCGGACAGGCTGCATCGTCAGCTCAGGAAGCGTCCTCCGGCGCAGAAGCGGCATCAGCAAAGGCCACTGAAGCGGAAAAAAGTGCCGCAGCCGCAGAGTCCTCAAA…
Torque teno mini virus 12	2	91	65.5907	10.1	63.9004	52.8533	>_Torque_teno_mini_virus_12_contig_1 Depth-of-coverage:6.19231 Taxon:2065038 refseq:NC_038347.1 TATAATCAAGTACACTTCCGAATGGCTGAGTTTATGCCGCCAGACGGAGACGGGATCACTTCAGTGACTCCAGGCTGATCTTGGGCGGGAGCCGAAGGTGAGTGAAACCACCGAAGTCTAGGGGCAATTCGGGCTAGATCAGTCTGGCGGAACGGGCAAGAAACTTAAATATATTTTATTTTACAGATGAGCAAATTCTACAAGCCATTAAATATTTCTTTGAAACACAAGAAACTACAATGGCTTAATGGCACCGTTCATATGCATGATATGTTCTGCCAATGTGATGAACCACTCAAACAT…
Gorilla anellovirus	1	52	59.0732	7.2	53.871	41.1992	>_Gorilla_anellovirus_contig_1 Depth-of-coverage:4.29798 Taxon:1743411 refseq:NC_030650.1 GTAAAACAATATCAGCCTAGAACTATAAACAAATGTAAATTAAGAGGATTTTTCTGTTTAGTAGAATGTGGACAAGGAAGACAATCACATAACTATGCTCAATGGCAAACAACTAGATTTCCACCAGACTATCCAAGCGGAGGGGCTTTTAGCATAATTATATTTTCACTATCCAGCTTATTTGAAGACTATAAAAAAGACAGAAACTGGTGGACCAAAACTAATAACCATTTAGACCTAGTAAGATACACACATACTACACTAAAATTCTGGAGACACACAGATGTAGACTACATAGTAGCATATAAT…
Torque teno mini virus 5	2	44	51.238	6.3	76.1554	67.5	>_Torque_teno_mini_virus_5_contig_1 Depth-of-coverage:4.47498 Taxon:687373 refseq:NC_014089.1 TATCCAATGTATCAATACCAAACAGAAGAACAAAACAAAATATTAAACTGCATTTTCTGCACCCACGACTTGATTTGCTTCTGCCCAAATACAACTAAACATCTACTGCTAGCATTAACAGAAAAAGGAGAAAAAATTGAAGTAACTCCAGAAGAAAAGAAACAAATAATACAATGCCTTACTACTACCGACGATGGCGCAGACAAAATTGGAGATCAAGAAGACGCCGTAGACGAAATTGGACTAGACGCCCTATTTACAGACGATTTTACAGAAGAAGATGGGTAAGCAACCCTTACAACAAA…
Parechovirus A	4	36	45.0743	2.3	79.1528	89.8459	>_Parechovirus_A_contig_1 Depth-of-coverage:2.74095 Taxon:1803956 refseq:NC_038319.1 CCGTTCTCCCCAGACGTTGCAAATTTAGACAATTTCCATTCTATGGCTTATGACATTACCAGCGGGGATAAAAACCCTAGTAAGTTGATAAGGCTGGAGACAGGTGATTGGACTTTAACTGCAAAAAGATCAGACAAAATTATGCATGTAGAGTTACCCAAAGCTTTTTGGAATGAACAACGGAAACCTGCATATGGCCAGGCTAAATATTTTGCTGCTGTTAGGTGCGGTTTCCATTTCCAAGTACAAATTAACGTGAATCAAGGTGCTGCAGGAAGTGCTCTGGTAGTTTACATGCCAAAGCCAGTTGTTGA…
Torque teno mini virus 4	2	30	66.7145	3.4	60.2878	45.9752	>_Torque_teno_mini_virus_4_contig_1 Depth-of-coverage:2.92579 Taxon:687372 refseq:NC_014090.1 GGGCTAGATCAGTCTGGCGGAACGGGCAAGAAACTTAAAATAATATTATTTTTACAGATGAGCAAATTTCTACAAAAACCAGCATATGAAAAGCGAGCATTAGAGCTACAATTAATCAACAGCATAATACAAAGCCACGACTTAGCCTGCGGCTGCAAAGAACCACTAAAACATCTCGACCACCTTATTAAAAAATGCCTTACTTCTACCGACGACCCTGGAACAGCTACTATTACCGCAGAAGAAGAACATTTCGACGCCGGAGACCTAGACCGCCTTTTCGAAGAAGACGTTTTCGACGAAGG…
Torque teno mini virus ALA22	3	12	43.9945	2	68.8871	59.1797	>_Torque_teno_mini_virus_ALA22_contig_1 Depth-of-coverage:1.9317 Taxon:1535290 refseq:NC_025726.1 TTCAAAAGGAACCGGAGCTTAAATTTACTCCACCTGAGAGAGATCTTATTAAAAAATGCCTTACTGGAGACAATGGAGACGTTACCGCTACAGACCACGATGGAGACGTCCTAGAAGAAGGCCTTTTAGACGCTATTTTCAAAGAAGACTTTGGAGACGGAGACGCCGACGGGTAAGAAAACGCAAACTTAAAAAAATTCATGTAGACCAATGGCAACCCCACTATATAAGAAGACTAAAAGTTGTGGGATTTGCTCCTTTATTTTTAACAACTTCTGCCAGAGTAACAAATAACTTTACT…
Torque teno mini virus 5	1	10	17.7098	4.2	73.5922	69.4915	>_Torque_teno_mini_virus_5_contig_1 Depth-of-coverage:3.34329 Taxon:687373 refseq:NC_014089.1 TTTTAATGAACCTATTTTCATACCTTTTCAATATAATCCAGAGAAAGACACAGGAGAAGACACAGAAGTATATTTAGTAAACAATTATGAAGGCCATGGATGGGAAAACCCAGGAGTTCCAGAAATAACATTATCTGGCTTTCCACTATGGCTAATTATATGGGGATACATAGACTTCCAAAAAAACTTGAAAAAAGTTACAAATATAGACACAAACCAAATTATGGTTTTTAAAACTAAATTTACACAAAGACCAAGAGACTATCCAATAGTAATACTAAATGAATCATGGACAAACGGTAATA…
Tobacco mild green mosaic virus	3	10	16.2864	2.1	97.0048	96.5049	>_Tobacco_mild_green_mosaic_virus_contig_1 Depth-of-coverage:1.65989 Taxon:12241 refseq:NC_001556.1 TATAAGATCCCGCGTGATAATCAATGGTGTTACTGCTAGGTCTGAATGGGATGTGGATAAAGCAATTCTTCAACCCTTGTCAATGACTTTCTTTTTGCAGACTAAGCTGGCTGCGCTTCAAGATGATATAGTGATGGGAAAGTTTCGGTGCTTGGATAAGACCACTTCTGAACTTATTTGGGATGAGGTGGGCAAAT - >_Tobacco_mild_green_mosaic_virus_contig_2 Depth-of-coverage:1.42162 Taxon:12241 refseq:NC_001556.1…
Torque teno mini virus 2	1	4	23.1103	1.3	75.7716	69.0691	>_Torque_teno_mini_virus_2_contig_1 Depth-of-coverage:1.52334 Taxon:687370 refseq:NC_014086.1 TATGGCTAATATTTTGGGGATGGACAGACTGGATAGAAAAATCCAAACCCATTAATCAAATATACTTAAATTACTTTATTACAATTAAATCTGATTTTATTCAACCTAAACAACCAGGATATGTAATATTAGATCCATTTTTTACATCACTAACACAAGAAGACGAACACTTACTAACAGAAACGGACAAAGCATACTGGCACCCACGCTGGGCCTACCAACAAAAAACAGCAAACTTAATAGGAACTTCAGGCCCAGCTACACCAAAAATTAACAAATCACAATCAATACAAGTAAATGCAGCC…

## Sheet: S1-3C
Assignment	# Contigs	# Reads	Coverage (%)	Depth <br/>of Coverage	NT Identity (%)	AA Identity (%)	Contigs
Primate bocaparvovirus 2	1	5126	97.4138	208.6	88.9202	89.1274	>_Primate_bocaparvovirus_2_contig_1 Depth-of-coverage:208.438 Taxon:1511872 refseq:NC_012729.2 GATCATAAACACGCCCAGGAAGTGACGTATGTCAACCAATCAGCATCGAGCATATATCCTATATAAACCGATGCACTTCCGCATCTCGTCAGACTGCATCCGGTCTCCGGCGAGTGAACATCTCTGGGAAGAGCTCCACGCACGTGGTGAGTGACACTATGGCCTTTTCTGCTCCTGTAATTAGAGCTTTTTCTCAACCTGCTTTCACTTATGTTGTTAAATTTCCATATGATAACTGGAAAGAGGAAGAACACTTACTATGGAGCTTACTTGCTCCTGGGACTGAACGTCTCATGATCCAACT…
Rottboellia yellow mottle virus	1	3045	31.8073	459	64.7761	61.1018	>_Rottboellia_yellow_mottle_virus_contig_1 Depth-of-coverage:237.524 Taxon:1432563 refseq:NC_027198.1 ATTTAAACTTCCAAGGGGCGTCGAGCGGGTGCTCGGCGCCCTCTGTGAAATTGGAGGATACCAATGGTGCGCAAGCCGTTGCCTCCAAGAAGAAGGAATGCCTCTCTTTGCCCGCGGACGTTCGGGTGTCAAATTTAGAGAGTCTGGTCGAACTGTTGTTGGCTCAGCAGTCAGAGATGCAATCCAGCATTTCCCAACTCTCTCTGAGTTTGACTGGCCAGAAAGAGGAACCAAAGCCGAAATTGGTAGCCTCCTCCTCCAAGCGAGTCGATTCAGGCCAACCGAAGCCCCGAGTAA…
uncultured crAssphage	51	1412	35.8801	8.2	94.4569	92.2405	>_uncultured_crAssphage_contig_1 Depth-of-coverage:3.29085 Taxon:1211417 refseq:NC_024711.1 TATAAGGGGTGAGTCATTAAATTCATCTTGGACACCCCCGTCAAGTTCTAGGAGAAAGTAAAGTTCTCACTCTCATTATCAACATTAAATATTTTGAGATTATTCATCTCATTACATTACTAACTATTAATACCAATCATTATGAGAACAAACAAACCATTGTTGTTAGTTGCAATCATACTAATGATGCCAGCTATCATACTAGCATTGAAAGTAGAGCCAACTAGTGATGAACAGATTACTGCTGTTGTATTTGGAATACTATCGGCTATTGTTAGTTATCTTAGTAGAGATTAATCTCTACTAG…
CATACCATAAGTGTAAGTCAGGAAGTTGTTGATTTCCTCCGGTTTTTGAATCATTAAGGCAGCAAGAGATTGTTCATTAGAATAACCTCTGTCATCATATCTACCTCTTTCGACTTCTCTTAATCTGTACATATTAGTTTTAATTTAGTTAGTTCAAGACTAGTTGGTCATTATCAACTGTCTTAGAATTATTACCTTTACTATTGATAATAACAGTCCTTTTACCAGTAGTTTGCGCTGCGGCAGTTCTAATAGATAGAACTTTTTGTTTATTAACAGCCATACCAACAAGACTAGCATAATCGCCACCAGTAAACCTTAGAAATGCTTTAAGTAAATCATCCTGCATACGAGCATCAGAATCAACTTTAGCTTCGTCTAACATATAGGCTGTATTAC…
Parechovirus A	1	516	94.645	15	80.1698	90.7895	>_Parechovirus_A_contig_1 Depth-of-coverage:15.9948 Taxon:1803956 refseq:NC_038319.1 TAATAACCCCATGCCTGATCCCCACCAGTCGAAGACAACTAGTAATAAGACGGGTGGAATGAGGATGCTTAAAGCATGGCGTAAATATTCTTTTCTAACCCATGATTCTATGGGGTGGCAGATGGCGTGCCATAACTCTATTAGTGAGATACCACGCTTGTGGAACTTATGCTCACACAGCCATCCTCTAGTAAGTTTGTGAGATGTCTAATGACGTGTGGGAACTTATTGGAAGCAACAATTTGCCGTACGGCATCCTATTGCCAGCGGATCCACACCTGGTAACAGGTGCCCCTGGGGCCAAAAGCCAAGGT…
Escherichia virus Lambda	7	147	10.8449	5.6	99.4677	99.1014	>_Escherichia_virus_Lambda_contig_1 Depth-of-coverage:3.40907 Taxon:10710 refseq:NC_001416.1 GCACGCGCCGCCAGCACGTCCGCCGGACAGGCTGCATCGTCAGCTCAGGAAGCGTCCTCCGGCGCAGAAGCGGCATCAGCAAAGGCCACTGAAGCGGAAAAAAGTGCCGCAGCCGCAGAGTCCTCAAAAAACGCGGCGGCCACCAGTGCCGGTGCGGCGAAAACGTCAGAAACGAATGCTGCAGCGTCACAACAATCAGCCGCCACGTCTGCCTCCACCGCGGCCACGAAAGCGTCAGAGGCCGCCACTTCAGCACGAGATGCGGTGGCCTCAAAAGAGGCAGCAAAATCATCAGAAACGAACGCA…
Enterovirus B	4	52	44.2144	3.2	74.6556	88.3486	>_Enterovirus_B_contig_1 Depth-of-coverage:4.43256 Taxon:138949 refseq:NC_001472.1 GGTGCAAAAAGCAGTGTATAACGCAGGCATGGGAGTTGGTGTTGGAAATCTTACCATTTTCCCGCACCAGTGGATCAATTTGCGCACCAATAACAGTGCAACCATTGTGATGCCGTATATAAATTGTGTGCCCATGGATAATATGTTCAGGCACAACAATTTCACTCTTATGGTCATTCCGTTTGCACCATTGAAAAGCAGTGGGGGTACTAATTATGTTCCAATCACGATCACGGTCGCCCCCATGGACGCTGAATACAATGGGTTGCGGTTAGCGGGACATCAGGGTTTACCAACTATGAATACACCAGGGAGC…
Torque teno mini virus 3	2	32	45.7715	4.8	60.1044	46.3415	>_Torque_teno_mini_virus_3_contig_1 Depth-of-coverage:5.44978 Taxon:687371 refseq:NC_014088.1 TACCGCTACCGTTGGAACCAATACCGACGAAGGCCTTGGAGGCGCCCCAGACGACGTCCTAGAATTTGGAGACCTAGAAGACTTATTCGCAGAAAATACAGAAGAAACACCTACTACAGGGTAAGAAAAAGATACTTTCGTAAAAGAAAGCTTAAAAGACTAACTTTAACTGAATGGCAACCAGAAAAAATTAACAAATGTAAAGTTAAAGGAATATTTAGCCTATTTCAATGTGGACCTGATAGAATCTCTTATAACTGGACTGATTATATGAACTCTATAGTACCTGAACATTGGAATGGGGG…
Torque teno virus 19	1	27	35.583	4.1	64.9254	59.5078	>_Torque_teno_virus_19_contig_1 Depth-of-coverage:7.23128 Taxon:687358 refseq:NC_014078.1 TAACTATGCCTGGCACTCTGATGACTGTATAAAACAACCACTACCCTTTGGAGGCTCACTACCTACAGTGTCCTTCAACCTAAAAGTACTATTTGACGAAAACCAAAGAGGACTAAACAAATGGAGCTACCCAAATGACCAACTAGACCTCGCCAGATACAAAGGCTGTAGACTAACATTTTACAGAAAAAAAAACACAGACTACATAGCTCAGTATGACATATCAGAACCTTATCAACTAGACAAATATAGCTGTGCCAACTATCACCCCTCAAAAATGATGTTTGCAAAAAACAAAATTTTAATTCC…
Pepper mild mottle virus	5	23	32.3266	2.3	97.7616	97.9058	>_Pepper_mild_mottle_virus_contig_1 Depth-of-coverage:5.79147 Taxon:12239 refseq:NC_003630.1 TTGTGTGCGGAGAGACATGGCGTAGAGTCGCAGTGAGCTCCGAATCTTTGGTGTATTCAGATATGGGGAAGATAAGAGCTATACGCTCAGTGCTTAAAGACGGTGAACCCCATATAAGTAGTGCAAAGGTTACACTTGTTGATGGTGTTCCAGGTTGCGGGAAGACAAAGGAGATTCTTTCGAGGGTCAACTTTGACGAAGATCTGGTTCTAGTACCAGGAAAACAGGCTGCCGAAATGATAAGAAGAAGAGCAAACAGTTCTGGTTTAATCGTGGCGACCAAGGAGAACGTAAGGACGGTAGACT…
Torque teno virus 5	1	11	18.148	3.8	91.1263	88.7179	>_Torque_teno_virus_5_contig_1 Depth-of-coverage:5.55673 Taxon:687344 refseq:NC_038336.1 CCACCCAATTAAGTCAGTCTAATGCAGCAAACTCCATAAACCCATCCAACAAAACAGAAAACACATATGAATCAACAAATAAAGAAATACACAACAACACACTATATGGAGGAGCAGCATACTACAAACAAAACGGAACCAGTACCTCCACTTTACCACCACATAAAATGAAAGAAGCAAATAAAGCATACACACAAGCAGCCCAAAAAATACTGGGCAACTGGAACTTCACTAACATGAACACAAGCTCATACTCTGACTTACAAGGCCTAAACTACTTTGACTACTACACAGGCATGTTTAGCAGCAT…
Torque teno mini virus 5	2	11	32.2215	2.3	69.4503	54.4554	>_Torque_teno_mini_virus_5_contig_1 Depth-of-coverage:2.23186 Taxon:687373 refseq:NC_014089.1 GTCTGGTGGAACGGGCAAGAAACTTAAATTAATTTATTTTACAGATGACCCACTGCTTTAAACCAACATGCTATAATAACAGAGCAAGGCAAAACCACTGGATTAACAACGTCCATCTTACCCACGACCTGATCTGCTTCTGTGATCAACCAACAAGACATCTAATTCTAGCAATAACAGAAAAAGAAGAACCCATAATTGTTACCAGAGAAGAAAAAGCAAAAATATTAAAATGCCTTACTACTACAGAAGAAACTACTACCGCAACAACAGATGGAGACCAAAATATAGACGAAATTGGTTTA…
Picobirnavirus green monkey/KNA/2015	1	9	16.8717	6.3	77.0833	79.1667	>_Picobirnavirus_green_monkey/KNA/2015_contig_1 Depth-of-coverage:10.3369 Taxon:1961155 refseq:NC_034452.1 CTGGCAAGGAGCTGCAGTTTTGGGATGGCGTGGACAAGAAGGAGGACCGCAACCTGACGATGTTAAGCAGAGAGTTGTTTGGATGTTTCCCTTTACTGTTAACATTCGCGAATTACAGGTGTACCAACCACTAATCGAAAGTTGTCAGAAATTCGATTTAGTTCCAGCTTGGGTTAGCATGGAATCTGTCGACCGACGAATCACTAAAATGTTTGATTCTAAGGGTAAGGACGACGTGGTTATCTGTACAGATTTTTCAAAGTTCGATCAACACTTCAATCAGCACAT
Parabacteroides phage YZ-2015a	2	3	11.9619	1.1	98.915	97.8261	>_Parabacteroides_phage_YZ-2015a_contig_1 Depth-of-coverage:1.6789 Taxon:1655644 refseq:NC_029012.1 ATGGCTAAAATTTTTAATTCCGTTAAATTAAAACGTCCTAGAAGTAATGTTTTTACTCTTTCT - >_Parabacteroides_phage_YZ-2015a_contig_2 Depth-of-coverage:1.6789 Taxon:1655644 refseq:NC_029012.1 CGGGTAAGCATGGTGGCGATCTTCTCGCCGAGTGTTGGAAGAATGGCTTTGTGCAGGCCCATCCGCTGACTACAAAAGAGATCGCTTACGTTACGAAGTACATGTATGAGAAAAGTATGGTTCCCGATATCCT…

## Sheet: F3-10
Assignment	# Contigs	# Reads	Coverage (%)	Depth <br/>of Coverage	NT Identity (%)	AA Identity (%)	Contigs
Mamastrovirus	1	7250147	100	229973	86.2598	89.3243	>_Mamastrovirus_contig_1 Depth-of-coverage:223435.0 Taxon:249588 refseq:NC_030922.1 ATGGCACACGGTGAGCCATACTATAGTTCCAAGCCTGACAAAGATTTTAATTTCGGAAGCACAATGGCACGTAGACAGATGACACCTACCATGGTGACAAAACTTCCCAAATTTGTTAGGAATTCTCCTCAAGCCTATGATTGGATCGTAAGAGGTCTAATCTTTCCCACCATTGGCAAAACTTATTTCCAACGAGTTGTTGTGGTTACTGGTGGGCTTGATGATGGAACATATGGCTCATTTGCATTTGATGGTAAAGAGTGGGTGGAGATCTACCCAATAGAGCACTTAAATCTTATGTCATCTTTGAAACTA…
Sapporo virus	1	89099	100	2499.7	97.979	99.7571	>_Sapporo_virus_contig_1 Depth-of-coverage:2510.18 Taxon:95342 refseq:NC_027026.1 GTGATCACCTTGGGATGGCTTCTAAGCCATTCCAAGTTGAGTCTTGCGACTTCATGTTTGAAGTCCATGTTCTCCACATGTGCTACCTCAGGGTAGCACCAAGAGAACAGTTTCTTGATGACTGTACTATAAGTGCAGTTACCAAATATTATTTGCACCACGTGCCCACACATAATAGAAATGGCATGGACTGCGAGTTCGAGGCTGAGGGGTTGCTGTCCCGGTTATTCGGGACGGCCGGTTCCCCCTCATTGGATTCGCAGTCCGCTTTCAAGGAGCTTTTCGGCTTTGACACCGATGAGCAAATGCCATTGTCC…
Adeno-associated virus - 2	1	38857	96.1103	1823.2	97.7541	98.5854	>_Adeno-associated_virus_-_2_contig_1 Depth-of-coverage:1620.92 Taxon:10804 refseq:NC_001401.2 AAGGAACCCCGCAGAGAGGGAGTGGCCAACTCCATCACTAGGGGTTCCTGGAGGGGTGGAGTCGTGACGTGAAGTACGTCATAGGGTTAGGGAGGTCCTGTATTAGAGGTCACGTGAGTGTTTTGCGACATTTTGCGACACCATGTGGTTACGCAGGGTATTTAAGCCCGAGTGAGCACGCAGGGTCTCCATTTTGAAGCGGGAGGTTTGAACGTGCAGCCGCCATGCCGGGTTTTTACGAGATTGTGATTAAGGTCCCCAGCGACCTTGACGAGCATCTGCCCGGCATTTCTGACAGCTTTGT…
uncultured crAssphage	41	26142	68.3027	83.2	95.5783	93.7584	>_uncultured_crAssphage_contig_1 Depth-of-coverage:144.898 Taxon:1211417 refseq:NC_024711.1 CTCATTATCAACATTAAATATTTTGAGATTATTCATCTCATTACATTACTAACTATTAACACTAATCATTATGAGAACAAACAAACCATTGTTGTTAGTTGCTATCATACTGATGATACCAGCTATCATACTAGCATTGAAAGTAGAGCCAACTAGTGATGAACAAATTACTGCTGTTGTATTTGGAATACTATCGGCTATTGTTAGTTATCTTAGTAGAGATTAATCTCTACTAGATGATGTTGCTCATTATCAACATTAAATACTTTGCAGTTGAAACGAAAACAACTGTCAGTAATGCTACTGA…
AAATTAATTTCAGCTAATTCAGGAGTTAAAGCGCTAATACCAATAGTAGAAGAAGTTATTTTGCCACCATCAAGAACAGCATCATTTTTAGATTTAAGAGAATCAACATAATTAACTAAACCAATATAAGGTTCTTTATTACCTGTTGGTAATCCAGCATGATGTTCTTCACCATTAGAATCAACTCGAACAAATTTATCACCATAACCAAAAAATCTAGTCTTAGCAGAATTAAGAAAAGCATTTAAAGGATTTCTAGTATCTTCAGCTTCTTTAACCGCTTTACCAAAACTATAAATAGATTTATGATAATCTTTAGGTAATTCAGCATATCTATAACCATTACCATCAGAACCAAATCTTATTCCAAGACTAGCAGCTTTTTTCTCTCCACCAAGA…
AATACTTCTTATAAGTCTATCATTAATATATGTTTCTTCATATTCTGGGGCAAACCAAACTCTTATACAACCATGAGGGTCTTCGTTACCACGTCTAGGAACTCCTTGAATATAATCATAAGTTTTCATATCAGGATTTTCAATTCTTATACGAGCATTAGATTTAAAATAAATCTTTTTAGTTCCATCTTCAAATAGTTCGCCATCAGTATAAAACTTATAACTATTATCAACTCGAAGTTTATCTTCAAACTTATTAAGAGCTTCACTACTAAATATATTTTCACTGGCACTACTAAAGGATTCAGCAGGAAATAAAGCGCGCTGACCAAGATAATTAAGATATTCTGCAAAAGTCTTAGCAGTCTTTTTCTTTTCAACTCTTTCTCGTGCAGCAAG…
Norwalk virus	1	16295	97.5023	465.6	81.7985	90.4781	>_Norwalk_virus_contig_1 Depth-of-coverage:480.561 Taxon:11983 refseq:NC_039477.1 CCCAAAACCAATCAGGACTGATGTGACGGGCATGATCTTAGAAGAAGGCGCACCTACTCCAGAACTGGTTAAAAATATTCCCCCTCCCCCACCCAACGGAGAGGATGAAATAGTGGTTTCTTATAGTGTCAAAGATGGTGTTTCCGGCTTGCCTGACCTTTCCACCGTCAGGCAACCGGAAGAATCTAACACGGCCTTCAGTGTCCCTCCACTCAATCAGAGGGAGAATAGAGATGCTAAGGAGCCACTTACTGGAACAATTCTGGAAATGTGGGACGGGGAAATCTACCATTATGGCCTGTATGTGGAGCGAGGTC…
Human mastadenovirus A	1	6518	99.3377	40.9	85.5739	88.1629	>_Human_mastadenovirus_A_contig_1 Depth-of-coverage:39.5172 Taxon:129875 refseq:AC_000005.1 TTGTGTTATGAGGCGGTAAAAGTGATTTGCGGAAGTTAAAACTGTTTACGTCAGATTTATTATAGGCGAGTAATATTTACCGAGGGCAAAGTGAACTTTGAGCCACTACGTGGTGGTTTCGATACGTGAGCGATAGGGAAACTCCACGTTGGTGTCCAAAGGACACGTTTATTGTTCTGTCAGCTGGGTATTTAATCCCGCTGCGTTTGTCAAGAGGCCACTCTTGAGTGCCAGCGAGAAGAGTTTTCTCTGCGAGCTGACATACGGCGCCATTATGAGAACTGAAATAACTCCTTTGGTGTTGTCC…
TGGCGCCAACGTAGACATCGCGCATAGGAGGAGTTAAATAATGCATTACCAACAGCCAAAACTCAGGTAGCACGTCTTTAAGAAACGCCACCACCTCAAAATTTAAGCCATGCAAATAGTTCAATAAAGACTCCGGAAACAGCACGGAGTAATGAACAAGCGGCCTCTGAAACATGCTTTAGGTTAGCCTGAAAAATAAAAATATGTTAAAGTAAAGTTGCCTGGCGAATAGGTGGAAAAATAACTCTATTTAAAACCAAGCGCGCAACTGGCTGCTTTGCGCGGACATCGCAAAACACATCCGAGTGATTAAACAACAAAACACTAAGCTCCATTCTTGAGCCTGGATAAAGCGTTTCAGCGCCAACAAAAACCCCTCTGGCGTTCATGCCGCTCAAG…
Tomato mosaic virus	1	5965	99.812	197.6	99.4192	99.8417	>_Tomato_mosaic_virus_contig_1 Depth-of-coverage:199.884 Taxon:12253 refseq:NC_002692.1 GTATTTTTACAACAATTACCAACAACAACAACAAACAACAACAACATTACATTTTACATTCTACAACTACAATGGCATACACACAAACAGCCACATCGTCCGCTTTGCTTGAGACCGTCCGAGGTAACAATACCTTGGTCAACGATCTTGCAAAGCGGCGTCTATATGACACAGCGGTCGATGAATTTAATGCTAGGGACCGCAGGCCTAAAGTCAATTTTTCCAAAGTAGTAAGCGAAGAACAGACGCTTATTGCAACCAAAGCCTACCCAGAATTCCAAATTACATTCTACAACACGCAGAACGCTGTG…
Human picobirnavirus (segment 1)	1	1090	99.9604	91.2	84.8989	92.7928	>_Human_picobirnavirus_segment_1_contig_1 Depth-of-coverage:82.1994 Taxon:145856 refseq:NC_007026.1 GTAAATTAAATGCTATTTACAAAATTTAAACAGAAAGGAGAGATGTTATGAAACGGTTTTACAAGGTTTCATACATCGAAAATAGCACTACCTGGAGCAGCCGACACACTAGCATCGTCTGTTTAACCAGAAGTGTTACTGAAAGGAGGTCTTATAATGACAGCTAATCAAATTGCTTATCAAAGGCATCTTGAAACGGCTAGAGCCAACGCCGTAGGTGAGATGCAACGTGGACTTGAAATTGATGAGTCCAGGCGGCACAATATATCTCAGGAACAACTGAAAACACGTGAATTGAC…
Human picobirnavirus (segment 2)	1	871	96.8481	108.7	96.3314	96.9981	>_Human_picobirnavirus_segment_2_contig_1 Depth-of-coverage:101.412 Taxon:145856 refseq:NC_007027.1 GTAAAATTTTCGAATTTTATAATAATTAAGAAAGGAGTTTAATAGTTTATCACAACTTAAAAGTGAAATTTAATTAAGAAAGGAGGACTACTTATGCAAGTAGCCCCTAATGTATGGAGTAATTATTTTAATATTCCAAATCCAGGATTACGTGCTTACTTTAGCAATGTAGTGTCTGGACAGCCGGAGGTATATCGGACGCCATTTTATAAAGGTATGTCTTTGGAATCCATCTGTGACGAGTGGAACAAGAAACTTGTGTCTATAGACACACAGTGGCCCACCTTGATGGAATTCGA…
Torque teno virus 4	1	314	61.7073	29.5	58.4855	47.1842	>_Torque_teno_virus_4_contig_1 Depth-of-coverage:31.9837 Taxon:687343 refseq:NC_014069.1 TCAGTGGAACCCCAGCACAGTAGTAAGATGCTTTATTGTAGGATATTTACCTATAATTATTTGTGGACAAGGAACATCAGCACAAAACTATGCATCACACTCAGACGATATAACATACCCAGGACCCTTTGGTGGGGGTATGTCATCTATGAGATTCACTTTAAGAATCTTATATGATCAATTTACAAGAGGTCAAAACTTCTGGACAAAGTCAAATGAAGACCTAGACCTCGCTAGATTCAAAGGAAGCAAATGGAAATTTTATAGACACAAAGAGGTAGACTTTATAGTAACATGGGAAACATCAGCA…
Pepper mild mottle virus	4	220	76.0107	9.6	98.0327	98.8483	>_Pepper_mild_mottle_virus_contig_1 Depth-of-coverage:5.541 Taxon:12239 refseq:NC_003630.1 CACAACAAGCTTCCAACGCCGCATTAGCAAGTACTCTCCGAGGGAACACTCCCTTGGTGAACGATCTTGCTAATCGGAGACTGTACGAATCAGCGGTCGAACAATGCAATGCACATGACCGCAGGCCCAAGGTTAATTTTTTAAGGTCGATAAGCGAAGAGCAGACGCTTATCGCAACTAAGGCCTACCCTGAGTTCCAAATTACGTTCTACAACACGCAGAACGCTGTGCACAGTCTCGCAGGTGGACTTCGGTCTTTGGAACTAGAATACTTGATGATGCAGATCCCCTATGGTTCAACGACATAC…
Enterovirus B	5	146	81.2407	5.1	75.8432	88.2843	>_Enterovirus_B_contig_1 Depth-of-coverage:8.61393 Taxon:138949 refseq:NC_038307.1 GCATGGTCAATAGGTGGCTCAGTAAACCAACTGGGTCTTGACCAAGTACTACTGTTGCCCCGGACCGAGTATCAATAAGCTGCTTACGCGGCTGAAGGAGAAAGCGTTCGTTACCCGACCAATTACTTCGAGAAACCTAGTACCACCATGAAAGTTGCGCGGCGTTTCGCTCCGCACAACCCCAGTGTAGATCAGGTCGATGAGTCACCGCACTCCTCACGGGCGACCGTGGCGGTGGCTGCGTTGGCGGCCTGCCCATGGGGCAACCCATGGGACGCTTCAATACTGACATGGTGTGAAGAGTCTATTGAGCTAA…
Torque teno virus 5	2	35	39.2382	5.8	67.8878	61.5979	>_Torque_teno_virus_5_contig_1 Depth-of-coverage:3.61441 Taxon:687344 refseq:NC_038336.1 AGGTACCACGGGGTCACTATTGTATTTTTTAGACACCCCACAACAGACTTTATAGCCAGAATAAGAACCAGTCCTCCTTTTGAGGACACTGACAGCACAGCCATGACACTACACCCAGGCATGCTAGCCCTAGCTAAAAAGAGAATACTCATACCTAGCCTAAAAACTAGACCCAGCAGAAAACACTACATTAAAATTAAAGTAGGAGCCCCTAAACTCTTTGAAGACAAGTGGTACCCCCAGAGTCAGTTATGTGACACAACACTGCTAACCATACAGGCAACCGTAGCTGACCTGCAATTTCCGTTCG…
Torque teno virus 28	2	31	47.6715	3.7	68.9812	61.7424	>_Torque_teno_virus_28_contig_1 Depth-of-coverage:4.91249 Taxon:687367 refseq:NC_014073.1 AAAAACATGTAGTAGTGCCCAGCTTAAAAACCAAACCCAGAGGCAGACGCTCCATAAAACTAAAAATACTACCTCCAAAACTAATGCTAAACAAGTGGTACTTTGCACATGACTTCTGTAAAATAGGCTTATTTCAGCTGTGGGCCACAGCCTGTAACCTATCTAATCCCTGGCTCAGATCAGGCACAGACAGCCCCTGTATAGGATTCTATGTACTAAAAAACCAAGTATACCAAGGCAGAATGTCTAACCTAGCACAAGACAGTAGCAAACAAGAAAGAAAGCAAGCATATGATGAGCTCTTACCAG…
Rotavirus A (segment 3)	2	21	46.1984	3.7	77.0903	81.9549	>_Rotavirus_A_segment_3_contig_1 Depth-of-coverage:3.32027 Taxon:28875 refseq:NC_011508.2 TTTAGATGTCAAAATGCAGCTACAGATGATGATGCAATAATAGAGTATATCTATTCAGATGAATTAGACTTCCAGAGTTTTATACTCAAGAAGATTAAAGAAAGGATGACAACATCACTACCAATAGCAAGACTTTCAAACCGCGTATTTAGAGACAAGTTATTGAAAACGTTATCAACAACTCATGATAAAGTAGTTAATATTGGGCCCAGAAATGAATCTATGTTTACTTTTTTAGACTATCCATCAATAAGACAGTTCTCGAATGGACCGTATTTGGGTAAAGATACAATTAAACTCAAACAAGAG…
Rhinovirus A	3	18	23.5113	2.3	75.8373	83.6625	>_Rhinovirus_A_contig_1 Depth-of-coverage:3.33365 Taxon:147711 refseq:NC_038311.1 CTTTGATGGCACACTGCTAGGGAACATAACTATCTTTCCACACCAATTCATTAATTTGAGGAGCAATAATTCAGCCACAATAATTGTGCCTTATGTGAATGCAGTGCCCATGGATTCTATGCTCAGTCACAATAATTGGAGTTTGGTTATAATTCCCATCTGTCCTTTAGAGGTTAGTACCACTGGGACCAATGGCATACCCATAACTGTGTCAATTAGCCCCATGTTTGCTGAGTTTTCTGGCGCACGCGCCAGAAGTCAAGGTCTGCCAACTATGTTAACACCTGGATCTGGACAATTTATGACCACAGATGATT…
Torque teno midi virus 1	2	14	38.1818	2.4	68.5761	50	>_Torque_teno_midi_virus_1_contig_1 Depth-of-coverage:3.97828 Taxon:687379 refseq:NC_009225.1 ATATAACTAAGTGGGGTGGCGAATGGCTGAGTTTACCCCGCTAGACGGTGCAGGGACCGGATCGAGCGCAGCGAGGAGGTCCCCAGCTGCCCGTGGGCGGGAGCCCGAGGTGAGTGAAACCACCGAGGTCTAGGGGCAATTCGGGCTAGGGCAGTCTAGCGGAACGGGCAAGAAACTTAAAATGTACTTTTGTTACAGATGAGCAAGTTCTTCAGACCAACACCTTACAACAATGACACCAAAAATCAAATGTGGATGTCCATGATAGGAGATGGTCATGATATGTGCTGTGGATGCCCCCAACC…
Aichivirus A	2	10	11.7562	2.2	90.3826	92.8793	>_Aichivirus_A_contig_1 Depth-of-coverage:5.44603 Taxon:72149 refseq:NC_001918.1 ACTCGGTCACCAACATCTACGGCAATGGCAACAACGTCACCACCGACGTTGGCGCCAATGGTTGGGCCCCCACGGTCTCAACCGGTCTAGGTGATGGTCCCGTTTCCGCCTCTGCCGACTCCCTTCCTGGGCGATCCGGAGGTGCTTCCTCCGAGAAAACCCACGCCGTCTCCGGCTCTTCCAACAAAGTCGGATCCCGTTTCTCCAAGTGGTGGGAACCAGCTGCCGCGCGTGCTCTGGAGCGCGCCACCGACTCGGCCATCGACGGAATCGATGCTGCCGGGAAGGCCGCCTCCAAGGCGATCACGCGAAAGCTGG…
Rotavirus A (segment 6)	1	4	30.4572	2	86.9249	96.3768	>_Rotavirus_A_segment_6_contig_1 Depth-of-coverage:4.01696 Taxon:28875 refseq:NC_011509.2 GATTATTTTGTAGATTTTGTAGATAACGTATGTATAGATGAAATGGTTAGAGAATCACAAAGAAATGGAATTGCACCACAATCAGATTCACTTAGAAAATTGTCAGGTATTAAGTTCAAAAGAATAAATTTTGATAATTCGTCGGAATATATAGAGAATTGGAATCTGCAAAACAGAAGACAACGGACAGGTTTTACATTTCATAAACCAAATATTTTCCCTTATTCAGCGTCATTCACACTAAATAGATCACAACCAGCTCATGACAACTTGATGGGTACGATGTGGCTGAACGCAGGATCAGAAATT…
Rotavirus A (segment 4)	1	3	17.2735	1.6	74.0196	81.6176	>_Rotavirus_A_segment_4_contig_1 Depth-of-coverage:3.66113 Taxon:28875 refseq:NC_011510.2 AGCAGCTAATCCAAACAATGGAAATGAATACTATGAAGTGTCAGGAAGGTTCTCACTTATTTCTTTAGTTCCAACCAATGATGATTATCAAACTCCAATTATGAATTCAGTAACAGTAAGGCAAGATTTAGAACGCCAGCTTAATGATTTACGAGAAGAGTTTAATTCATTGTCACAAGAAATAGCCATGTCACAATTGATTGATTTAGCATTATTACCTTTAGATATGTTTTCTATGTTTTCAGGGATAAAAAGTACTATTGATCTGACCAAGTCAATGGCAACTAGTGTAATGAAAAAATTTAGAAA…
Rotavirus A (segment 9)	1	2	33.4275	1.2	72.9577	77.9661	>_Rotavirus_A_segment_9_contig_1 Depth-of-coverage:3.46986 Taxon:28875 refseq:NC_011503.2 CACAAATTCAACTAGTGGAGAATCATTTCTAACTTCAACGTTATGTTTATATTATCCAACGGAAGCTAAAAATGAGATTTCAGATAATGAATGGGAAAATACTCTATCACAATTATTTTTAACTAAAGGATGGCCGACTGGATCAGTCTATTTTAAAGACTACAATGATATTACTACATTTTCTATGAATCCACAACTGTATTGTGATTATAATGTAGTATTGATGCGATATGATAATACATCTGAATTAGATGCATCGGAGTTAGCAGATCTTATATTGAACGAATGGCTGTGCAATCCTATGGATAT…
Rotavirus A (segment 2)	1	2	15.3732	1	84.5411	97.8261	>_Rotavirus_A_segment_2_contig_1 Depth-of-coverage:2.83415 Taxon:28875 refseq:NC_011506.2 AGATATGGCAGTAGAAAATAAGAACTCTAGGGATGCAGGTAAAGTCGTTGATTCAGAAACGGCTAGTATATGCGATGCCATCTTTCAAGATGAAGAAACGGAAGGTGCCGTTAGAAGGTTCATTGCAGAAATGAGGCAACGTGTGCAAGCTGATAGAAATGTTGTCAATTATCCATCAATATTACATCCAATAGATTATGCATTTAATGAATACTTTTTACAACATCAATTGGTTGAACCATTGAATAATGATATAATATTTAATTATATACCAGAAAGAATAAGAAATGATGTTAATTATATTCTCAA…
Chicken anemia virus	1	2	19.7499	0.9	95.8515	96.0784	>_Chicken_anemia_virus_contig_1 Depth-of-coverage:1.48529 Taxon:12618 refseq:NC_001427.1 CGTCGGGACGATGTAAAGTACAGCAGCGATCACCAGAACCGGTGGCGAAAAGGCGAGCAACCGATGACGGGGGGTATTGCTTATGCGACGGGGAAAATGAGACCCGACGAGCAACAGTACCCTGCTATGCCCCCCGACCCCCCGATCATCACCACTACCACCGCGCAAGGCACGCAAGTCCGCTGCATGAATAGCACGCAAGCTTGGTGGTCATGGGACACATATATGAGCTTTGCAACACTCACAGCACTCGGTGCACAATGGTCTTTTCCTCCAGGGCAACGTTCTGTTTCTAGACGGTCCTTCAACC…

## Sheet: S3-10
Assignment	# Contigs	# Reads	Coverage (%)	Depth <br/>of Coverage	NT Identity (%)	AA Identity (%)	Contigs
uncultured crAssphage	19	117551	82.1274	318.7	96.7826	95.9871	>_uncultured_crAssphage_contig_1 Depth-of-coverage:303.766 Taxon:1211417 refseq:NC_024711.1 CTCATTATCAACATTAAATACTTTG - >_uncultured_crAssphage_contig_2 Depth-of-coverage:303.766 Taxon:1211417 refseq:NC_024711.1 TGCTCATTATCAACATTAAATAGATTGCAGCAAACGAACTTAACAGTC - >_uncultured_crAssphage_contig_3 Depth-of-coverage:303.766 Taxon:1211417 refseq:NC_024711.1 AATAAAATTATGGAAAATATCAATATTAAAGTTATTCTTGATGA…
GGTAAAATACCAATCTTTTGAAGAGAATCAATATAATCAATAGCGGTTTGGCCATTAGCAAAATACTTTTTAAGTCCACGAGTTAAATTCTTAGCAGTTATAGCAGATTCAAAAGCATTAAAATTAATAGCATTAAGAGTATCATCTAACATGAACTCTGATAGCTGTTCAGGTATTGCTCCATCCTCCACGGGGAGTCTACCCTCAAGTTCATAAGTAATATCGAGTTTAGAATGAATATCTATTTGCCAATTACCAGCAGTTTCATTAGTATTAGTATTAGCTAATTTAGTTCTAACTAAACCATTACTAATAATAAAATCTTGATAACTATTATAACTATAAGTTTTACCATCAATATTTATAATAGTTTTACCATTTTCACGATAAATATATTTA…
GTTTAGAATAAGCATCATAATAAACACTATTAACTAAATGTCTAGCGTTATATTCTATTTGGTCACGATTATTATCAACATTATTAGTAATAATAGTTGAAGCAACAAACTTTGCACATTCCGAAGCTGCATTAACCATAGTAATAGAAATAACAGCTTTAGATTTTTCTCTATCTTTTTCAATAATATCTCTAGTAACTATATTAAGAAGTTTGGCAATATCATCTAAAGGATTTCTTTTGTTATTATCAATTATCTTATTAATTATAAGATAAATAACAATAACAATACCGGGAATAAGACCTTGTTCAAAGGCATTTTGAATTAATTCCATTTTTATAGATACAAGAATAGGGACTATCAGTATCAACACTAATGCTAATACCAATAGCCCCTATT…
Pepper mild mottle virus	1	9480	99.7798	322.9	98.234	99.6187	>_Pepper_mild_mottle_virus_contig_1 Depth-of-coverage:336.754 Taxon:12239 refseq:NC_003630.1 GTAAGTTTTCACAATTTAACAACAACAACACAAACAACAAACAACATTACAAACAAATTACAACTACAATGGCTTACACACAACAAGCTACCAACGCCGCATTAGCAAGTACTCTCCGAGGGAACAACCCCTTGGTGAACGATCTTGCTAATCGGAGACTGTACGAATCAGCGGTCGAACAATGCAATGCACATGACCGCAGGCCCAAGGTTAATTTTTTAAGGTCGATAAGCGAAGAGCAGACGCTTATCGCAACTAAGGCCTACCCTGAGTTCCAAATCACGTTCTACAACACGCAGAACGCTG…
Human TMEV-like cardiovirus	1	8852	99.6483	240.7	88.0383	97.3488	>_Human_TMEV-like_cardiovirus_contig_1 Depth-of-coverage:248.461 Taxon:511755 refseq:NC_010810.1 ACTTATTGATAATGAATGGTATCCAACTGATCTTTTAACTGTTGACCTGGATGACCATGTATTTCATCCCTTGAGTGCTGGCTAATCAGAGGAAAGTCAGCATTTTCCGGCCCAGGCTAAGAGAAACATATAAGTTAGATTTGATTCAAATCCCTTGACGAATTTGGAATGAGACGTTCTCCCTCCCTTGCCACTTGTTCACACCCACACTTTTGATTCGGCCCTTTGTGACAAGTCCCTTGGTGAAAGAACCTCTCTCTTTTCGACGTGGTTGGAATTAACATCATTTCCGACGAAAGTGC…
Escherichia virus Lambda	2	1388	39.4808	15.7	99.9582	99.8176	>_Escherichia_virus_Lambda_contig_1 Depth-of-coverage:12.1563 Taxon:10710 refseq:NC_001416.1 TGTATAGCTTCAGTGATTGCGATTCGCCTGTCTCTGCCTAATCCAAACTCTTTACCCGTCCTTGGGTCCCTGTAGCAGTAATATCCATTGTTTCTTATATAAAGGTTAGGGGGTAAATCCCGGCGCTCATGACTTCGCCTTCTTCCCATTTCTGATCCTCTTCAAAAGGCCACCTGTTACTGGTCGATTTAAGTCAACCTTTACCGCTGATTCGTGGAACAGATACTCTCTTCCATCCTTAACCGGAGGTGGGAATATCCTGCATTCCCGAACCCATCGACGAACTGTTTCAAGGCTTCTTGGACG…
Torque teno mini virus 5	1	1004	87.414	85.4	61.1111	43.9411	>_Torque_teno_mini_virus_5_contig_1 Depth-of-coverage:84.8694 Taxon:687373 refseq:NC_014089.1 TTTTACTAATTATTATTCATTATTACAATTAGCTATGACAGCCTTTCCGGGGTGGAGAAAGAGCTCTATATAATCAAGTACACTGTCGAATGGCTGAGTTTACGCCGCCAGACGGAGACGGGATCACTTCAGTGACTGCAGGCTGATCTTGGGCGGGTGCCGAAGGTGAGTGAAACCACCGTAGTCAAGGGGCAATTCGGGCTAGATCAGTCTGGCGGAACGGGCAAGAAACTAAAAACCATTTTCTTTACAGATATGTCAACTTTATGGAAAAAACCACCTTTTACACCAAAACAACATGACCT…
Torque teno mini virus 7	1	971	88.584	81	61.6692	48.564	>_Torque_teno_mini_virus_7_contig_1 Depth-of-coverage:75.6123 Taxon:687375 refseq:NC_014082.1 ACGTACATCCTGGGAGTGGCTAAACAACTATATATTCAACTACACTTCCGAATGGCTGAGTTTATGCCGCCAGACGGAGCAGCGATAGAACATCGCGGCTGATTTTGGGCGGGTGCCGAAGGTGAGTGAAACCACCGTAGTCAAGGGGCTTAATGGGCAAAATCAGTCTTGGCGGAACGGGCTAGTAACTTAAATATTTTACAGATGTCAAAATGGAAGCCACCGACAACTTCACTAAGCAACAAAAAATATGACTGGATTAACCTCATCGTTGGAATCCATAACCTACAATGCGGCTGTGACGA…
Tobacco mild green mosaic virus	1	569	98.5366	19.6	96.2312	96.5594	>_Tobacco_mild_green_mosaic_virus_contig_1 Depth-of-coverage:20.788 Taxon:12241 refseq:NC_001556.1 CAACAAACAACAAACAACAACAATGGCACACATACAATCTACAGTTAGCAACGCCCTTCTTGAAAGCGTGAGTGGTAAAAACACTCTCGTTAATGACCTTGCAAGAAGGCGCATGTACGACACGGCCGTGGACGAATTCAACGCCCGCGACCGTAGACCAAAGGTCAACTTTTCAAAAACTATTAGCGAAGAACAAACGCTTCTAGTCTCCAACGCGTACCCGGAGTTCCAGATTACCTTTTATAATACTCAAAATGCCGCACACAGTTTGGCTGGCGGTTTGAGAGCATTAGAATTGGA…
Cucumber green mottle mosaic virus	1	475	96.264	16.6	89.8609	97.7322	>_Cucumber_green_mottle_mosaic_virus_contig_1 Depth-of-coverage:17.331 Taxon:12235 refseq:NC_001801.1 AACAATGGCAAACATTAATGAACAAATCAACAATCAACGTGATGCTGCTGCTAGCGGGAGAAATAATCTCGTTAGTCAGCTAGCATCAAAGAGGGTGTATGACGAGGCCGTTCGCTCGTTAGATCATCAAGATAGACGCCCAAAAATGAACTTTTCTCGTGTGGTCAGTACAGAGCACACCAGGCTTGTTACCGATGCGTATCCGGAGTTTTCGATTAGTTTCACCGCTACCAAGAACTCAGTTCATTCCCTTGCGGGAGGTCTGAGGCTTCTTGAATTGGAGTACATGATGATGCA…
Torque teno mini virus 1	1	418	71.2185	44.9	62.3881	48.855	>_Torque_teno_mini_virus_1_contig_1 Depth-of-coverage:39.8816 Taxon:687369 refseq:NC_014097.1 GTCTGGCGGAACGGGCAAAAAACTTAAAATACTTACTTTTTTTTACAAATATGTCCTTAACACCATCAGTATACTCTGACAATGGCAAAATTAATCAATGGCTAAACTTAATTTGGAATTCCCACGACCTAATCTGCGGCTGTAACAGTGCTTTCAACCACCTCGCTGAAGTTCTCAAGAAAAAAGGACAACAACCATGCCTGCCTTCTACCGAAGATTCTACAACCCAAACTGGAGAAGGAGATGGAGATGGAGACGGAGAAGAAATAGAACCTGGAGACCTAGAAAGACTCTTTTCAGAAGAA…
Tomato mosaic virus	1	351	90.694	13.1	99.3263	99.4609	>_Tomato_mosaic_virus_contig_1 Depth-of-coverage:13.3981 Taxon:12253 refseq:NC_002692.1 GGCGGTCTCCGATCATTAGAATTGGAATATCTGATGATGCAAATTCCCTACGGATCATTGACATATGATATCGGAGGTAATTTTGCATCTCATCTGTTCAAAGGGCGAGCATACGTTCACTGCTGTATGCCGAATCTGGATGTCCGCGACATAATGCGGCACGAGGGCCAAAAGGACAGTATTGAACTATACCTTTCTAGGCTCGAGAGGGGCAACAAACATGTCCCAAACTTCCAAAAGGAAGCTTTCGACAGATACGCTGAAATGCCAAACGAAGTAGTCTGTCACGATACTTTCCAAACGTGTAGGCA…
Norwalk virus	3	259	83.0807	8.7	72.6235	82.3088	>_Norwalk_virus_contig_1 Depth-of-coverage:6.52664 Taxon:11983 refseq:NC_001959.2 ACATCCTGTCTAACTGTGATTGGACCTTCATGGGGGTGGTGGAAATGGTCATACTATTACTTGAACTCTTTGGTGTGTTCTGGAACCCGCCTGATGTATCCAATTTTATAGCGTCCCTTCTTCCTGATTTCCATCTTCAGGGACCTGAAGACTTGGCACGAGATCTAGTCCCAGTGATTCTTGGTGGTATAGGATTGGCCATTGGGTTTACCAGAGACAAAGTTACAAAGGTCATGAAAAGTGCTGTGGATGGTCTTCGAGCTGCTACACAACTGGGACAGTATGGATTAGAAATATTCTCACTGCTCAAGAAGTAC…
Bell pepper mottle virus	1	229	72.7843	10.6	82.6515	90.1727	>_Bell_pepper_mottle_virus_contig_1 Depth-of-coverage:9.64123 Taxon:368735 refseq:NC_009642.1 ACTGTGCCAGATCTATCTGTGACTTGTCACGATAGGCTGGTAACCGAGTACAAGCAGTCTGTTGAAATGCCCGGTTTGGACATAAGGAAAAAGATGGAAGAAACTGAGGTGATGTACAACGCACTGTCCGAGATTTCTGTTCTGAAGAACTCCGACAAGTTTGACGTTGATGTTTTTTCCCAGATGTGTAGCACACTTAATGTTGACCCAATGATGGCCGCTAAAGTTATGGTAGCGGTGATGAGTAATGAGAGTGGGTTAACTCTTACTTTTGAAAGTCCGACTGAAGCTAACGTTGCTATGGC…
Pepino mosaic virus	1	214	82.9612	8.6	77.5285	86.9637	>_Pepino_mosaic_virus_contig_1 Depth-of-coverage:9.3275 Taxon:112229 refseq:NC_004067.1 ATTTCCAGCGATATACTCCATTAATTACAATGAAGAAGGTTTTGAGTATATCCCTGGTTCTCATGGTGGAGGGGCATACTTTCATAAGTATGAAACATTAGACTGGCTTAAATACTCTAGATTCGTTGGCCAGGACCCCTTAACTGGACTCCGATACACCATAACTATTCAAATGGTGGAGAGTTTAGGAGCCAACCATCTTTTCCTCTTCCAAAGAGGAAATTTTGAAACACCTTTATACAGGACGTTTCAAAAAAATAGCTTTGTGACCTTTCCTAACATCTTCCATCCCCAACATGTCAATGCCACAA…
Torque teno midi virus 5	1	96	69.4202	9.3	65.2428	52.4102	>_Torque_teno_midi_virus_5_contig_1 Depth-of-coverage:9.03519 Taxon:2065046 refseq:NC_038352.1 GACGGTGCAGGGACCGGATCGAGCGCAGCGAGGAGGTCCCCGGCTGCCCGTGGGCGGGAGCCCGAGGTGAGTGAAACCACCGAGGTCTAGGGGCAATTCGGGCTAGGGCAGTCTAGCGGAACGGGCAAGATTCTTAAAACAATATTTGTTTTACAGATGCAATACCTCTCATCTAAAGACTTTTACTCTACAACCAAATTTAACAGTGAAACTAAAGACCAGCTATGGATGAGTATAATTGCTGACTCTCATGACATTCACTGTGACTGCGACCATCCTTTTGCTCATCTGCTTGCTAATCTTT…
Tobacco mosaic virus	5	75	54.9023	4.6	94.1612	96.7365	>_Tobacco_mosaic_virus_contig_1 Depth-of-coverage:2.04864 Taxon:12242 refseq:NC_001367.1 GTGGCCCATAAAAGTGTAGATAGTGAGCAGTTTTATACTGCAATGGAAGACGCATGGCATTACAAAAAGACTCTTGCAATGTGCAACAGCGAGAGAATCCTCCTTGAGGATTCATCATCAGTCAATTACTGGTTTCCCAAAATGAGGGATATGGTCATTGTACCATTATTCGACATCTCTTTGGAAACAAGTAAGAGGACGCGCAAGGAAGTCTTAGTGTCCAAGGATTTCGTGTTTACAGTGCTTAACCACATTCGAACATACCAGGCGAAAGCTCTTACATACGCAAATGTTTTGTCCTTCGTCGAAT…
Porcine picobirnavirus (segment L)	1	70	34.6212	16.7	64.6476	67.6568	>_Porcine_picobirnavirus_segment_L_contig_1 Depth-of-coverage:9.31423 Taxon:442302 refseq:NC_029801.1 TGGTACGCACAAAATGAGCAGCTGCTTAAGGATACTGCGAGTTTTAGCTATAACTACCCCCTTGGCAGTCTCGTGCAGCGTACTGCCACTGGTAAAGAGCCGGTGGATACTACTGCTATTCCTGGTATTATGGCAGTGCACGTATCTCCTGCTTTTGGAGGAAGTGACAGCAGAACTTCCCCTATCAACGTCGCTATGCGCAATATTTATTCTTTCGTTCGTCATGCTAATTCTGGGCATACTAATTACGATGCACCTGATTTGGCTATCTACCTGATGGCTATGGACAGCTGCTAC…
TTV-like mini virus	2	46	58.5508	5.9	62.6769	49.5327	>_TTV-like_mini_virus_contig_1 Depth-of-coverage:9.62868 Taxon:93678 refseq:NC_020498.1 AGAAGACGAAATAGATTTTGGTGGAGACCTCGAAAAACTTTTTTCAGAAGACGGAGAAGAAGACCCCGAAGGGTAAGAAAAAAGACTTTTAGAAAACATAAACTAAGCAGAGTAATATTACGAGAATGGCAACCTCCAAATATTAGAAAATGTAACATAAAAGGAACCACCTGTCTTGTATATGTAAATGAAAAGAGACTATCTAAAAACTTTGAAATGTATGAAAATAGTACTGTACCAGAACATCTACCGGGAGGGGGAGGATTGTCTATAAAAAAATTGTCTTTATAAAATTTATATTTAGAATTTAA…
Sapporo virus	4	43	44.434	2.8	73.063	85.5848	>_Sapporo_virus_contig_1 Depth-of-coverage:2.13182 Taxon:95342 refseq:NC_006269.1 ACCAAATTGGCCCATGAAATTGGTCAACGGGCTGGTAAAACTTCAAATTTCTCTGTGGCCGTCGACCACCACGATGGTTACACTGGTAACAAGGTGTGCATATGGGATGAATTTGACGTCGACTCGAAAGGGGTGTTTGTGGAAACAATGATAGGGATTGCCAACACTGCTCCTTTCCCACTAAATTGTGATAGAGTTGAAAACAAAGGTCGCGTGTTCACTTCGGACTACGTGATATGCACCTCAAATTACCCTACTTCAGTGATCCCAGAGAATCCACGTGCTGCAGCCTTTTACCGTAGGGTCATTATTGTGGA…
Porcine picobirnavirus (segment S)	1	36	79.8844	5.6	82.9233	82.6464	>_Porcine_picobirnavirus_segment_S_contig_1 Depth-of-coverage:5.61164 Taxon:442302 refseq:NC_029802.1 AGTACTACAACAGTAGTTTCGACTCAAGTCCTAACTTACGGACGTATTTTGGCAGTGTTGTCAAAGGACAGTCCGAAGTTTACGACACGCCCTTCGCCAGGGGCGAATCAACCAAGGAGATGCTTGGCAAATGGATGGCTGTGCTAAAGTCGATTGACACGGCGTGGCCTTCATTGTACAAGTACGAAATTGACCTCGCAAGCAAGGTCGGGCCTATGTCAGTGCGTAAGCCTCTCTCCGAGCGTATGGAGGACATAGACCATTACTATGACGGTATTCTCCTTCCGTCAGCATCTG…
Paprika mild mottle virus	2	9	14.393	2.1	99.361	97.9798	>_Paprika_mild_mottle_virus_contig_1 Depth-of-coverage:1.89361 Taxon:35281 refseq:NC_004106.1 TGCAGGGTGCGTTGCTAGACACGATAAGGGGACAAAACTCTCTTGTCAATGATCTAGCCAAGCGTAAACTTTACGACACCGCTGTCGAAGAGTTTAACGCCAAAGATAGGAGGCCAAAAGTAAACTTCTCGAAAACTATCAATGAAGAACAAACATTGGTAGTTTCACAGGCCTATCCGGAATTCCAAATAACATTTTATAATACACAACTGGCGGTTCATTCTCGTGCCGCCGGTCTGCGTACATTAGAATTGGAATATCTGATGATGCAAATTCCCTATGGTTCATTGACTTATGATATAGGG…
Picobirnavirus dog/KNA/2015	1	4	35.4648	1.4	64.4407	66.8342	>_Picobirnavirus_dog/KNA/2015_contig_1 Depth-of-coverage:1.84152 Taxon:1961162 refseq:NC_035206.1 AGTTGTCGACGAATAGCGGGAATCCATACTTTTCCAAAAGGAGGCTGGTTGTTGAGAAAACATTGCCAGTGAGAGTAGGACAGGATGATGAGTACGTCAGAATGGACCTGTCCGGACACTTTTGGCCAGGATGCGCTATCCTTGGCTGGAGAGGCCAAGAAGGCGGACCTACATACGAGGACGTGAAACAAAGGGTTGTGTGGATGTTTCCCTTTGGAGTAAACGTATGTGAATTGCAAGTGTATCAACCTTTAATTGAAGCTGCACAAAAATTCAATCTGGTCCCATCGTGGGTTTCGAT…
Chicken anemia virus	1	3	15.9983	1.7	93.2615	96.5278	>_Chicken_anemia_virus_contig_1 Depth-of-coverage:2.15201 Taxon:12618 refseq:NC_001427.1 GTATCGTAGACGAGCTTTTAGGAAGGCCTTTCACAACCCCCGCCCCGGTACGTATAGTGTGAGACTACCGAACCCCCAGTCAACGATGACTATCCGCTTTCAAGGCATCATTTTTCTTACCGAAGGACTCATTCTACCTAAAAACAGTACAGCGGGGGGATATGCAGACCACCTCTACGGGGCGAGAGTCGCCAAGATCTCAGTGAACCTGAAAGAGTTCCTCCTCGCGTCAATGAACCTGACATACGTGAGCAAAATAGGAGGCCCCATCGCCGGTGAGTTGATTGCGGACGGGTCTCAATCACAAGCC…
Cucumber mosaic virus (segment RNA 2)	1	2	11.9672	1.2	98.9041	98.3607	>_Cucumber_mosaic_virus_segment_RNA_2_contig_1 Depth-of-coverage:1.39596 Taxon:12305 refseq:NC_002035.1 CCAATTCGAAAAGCTTTTATTCTCAGGCGATGATTCTCTAGGATTTTCACTGCTTCCCCCTGTTGGTGATCCGAGTAAATTCACAACTCTTTTCAACATGGAAGCTAAGGTGATGGAACCTGCCGTACCATATATTTGTTCGAAGTTCTTACTCTCTGACGAGTTCGGTAATACATTTTCCGTTCCAGATCCATTGCGCGAGGTTCCGCGGTTAGGAACAAAGAAAATTCCCTATTCTGACAATGATGAATTCTTGTTTGCTCACTTCATGAGCTTTGTTGATCGATTGAAGTTT…

## Sheet: F>10
Assignment	# Contigs	# Reads	Coverage (%)	Depth <br/>of Coverage	NT Identity (%)	AA Identity (%)	Contigs
Mamastrovirus	1	6846773	100	218240	86.1074	89.4096	>_Mamastrovirus_contig_1 Depth-of-coverage:160029.0 Taxon:249588 refseq:NC_030922.1 ATGGCACACGGTGAGCCATACTATAGTTCCAAACCTGACAAAGATTTTAATTTCGGAAGCACAATGGCACGTAGACAGATGACACCTACTATGGTGACAAAACTTCCCAAATTTGTTAGGAATTCTCCTCAAGCCTATGATTGGATCGTAAGAGGTCTAATCTTTCCCACCATTGGCAAAACTTATTTTCAACGAGTTGTTGTGGTTACTGGTGGGCTTGATGATGGAACATATGGCTCATTCGCATTTGATGGTAAAGAGTGGGTGGAGATCTACTCAATAGAGCACTTAAATCTTATGTCATCTTTGAAACTA…
uncultured crAssphage	37	19273	55.6514	75.6	96.5116	95.5988	>_uncultured_crAssphage_contig_1 Depth-of-coverage:5.75367 Taxon:1211417 refseq:NC_024711.1 ATTATGAGAACAAACAAACCATTGTTGTTAGTTGCAATCATACTGATGATGCCAGCTATCATACTAGCATTGAAAGTAGAACCAACTAGTGATGAACAAATTACTGCTATTGTATTTGGAATACTATCGGCTATTGTTAGTTATCTTAGTAGAGATTAATCTCTACTAGATGATGTTGCTCATTATCAACATTAAATACTTTGCAGTTGAAACGAAAACAACTGTCAGTAATGCTACTGATTAGCGTAATTAAATACTTAATAGTCATGCCAGACGTAAAAGATTTAGCTCAAGCTGCACAGAGTGC…
ACTAATACACATCGTTTTTGCCAAGTAGGAACTTTATTATCACCATTAAAATAATCAATAACTTTAATAATAATATAAGTTAGAACATTAACAATAAACATAAATCCAAAATCAAAATTACTAAGGATACCATCTACAATTACATCAATAAATTTGTCCATACTAAAATTTAGATAAATAAAAAAGGGAACTATCCGAAGATAATTCCCTTTTACAGTTTTACAATAATGATTAGTTATTCATGTGGAAATATTCCCATACTTTATCACCATCAAAATCTACATCTTTAAACCAAAATGTAATAGCACTTTCAAACACTTTATTATCTATATTACCACCAAACCATTCTTCAAATAATTTAGCATAATCATGATATTGAGCATTAATTGCAACATAAAC…
Tobacco mild green mosaic virus	5	265	92.4941	9.6	96.1892	96.6599	>_Tobacco_mild_green_mosaic_virus_contig_1 Depth-of-coverage:13.482 Taxon:12241 refseq:NC_001556.1 CAAACAACAACAATGGCACACATACAATCTACAGTTAGCAACGCCCTTCTTGAAAGCGTGAGTGGTAAAAACACTCTCGTTAATGACCTTGCAAGAAGGCGCATGTACGACACGGCCGTGGACGAATTCAACGCCCGCGACCGCAGACCAAAGGTCAACTTTTCAAAAACTATTAGCGAAGAACAAACGCTTCTAGTCTCCAACGCGTATCCGGAGTTCCAGATTACCTTTTATAATACTCAAAATGCCGCACACAGTTTGGCTGGCGGTTTGAGAGCATTAGAATTGGAATATCTGATG…
Torque teno mini virus 5	1	164	81.8088	14.5	66.4865	52.5761	>_Torque_teno_mini_virus_5_contig_1 Depth-of-coverage:14.4409 Taxon:687373 refseq:NC_014089.1 GACACCTTCTACTAGCAATTGCAGAAAGAAACGAGCCAATTTTAGTTTCTACAGAAGAAAAAAGAAAAATTCTACAATGCCTTACTACTTCAGAAGAAACTACTATAACAACTACTGGAGACGCAGATGGCGTAGACGAAATAGGCCTAGACGCATTTTTCGCCGAAGATATGCAAGAAGATGGGTAAGAAAACCTAAACAAAAACTTAACAAAATAACTATAAGAGAATGGCAACCAGACTGCATTAGAAAATGTAAAATTAAAGGAGTGACTTGCTTAGCATATATAAATACTTCTAGACTGC…
Pepper mild mottle virus	4	72	51.4236	4.7	97.7975	98.8536	>_Pepper_mild_mottle_virus_contig_1 Depth-of-coverage:9.20389 Taxon:12239 refseq:NC_003630.1 GCAGAACGCTGTGCACAGTCTCGCAGGTGGACTTCGGTCTTTGGAACTAGAATACTTGATGATGCAGATCCCCTATGGTTCAACGACATACGATATCGGGGGAAATTTTGCTGCTCACATGTTTAAAGGTCGTGACTACGTTCATTGCTGCATGCCTAACATGGACTTACGTGACGTCATGCGTCACAATGCTCAAAAGGATAGCATTGAACTGTACCTTTCAAAGCTTGCGCAAAAGAAAAAGGTAATACCGCCATATCAAAAGCCATGCTTTGATAAATACACGGACGATCCGCAATCAGTAGT…
Torque teno virus 29	1	69	48.7214	8.1	82.2222	82.6979	>_Torque_teno_virus_29_contig_1 Depth-of-coverage:8.98284 Taxon:687368 refseq:NC_038344.1 TAATTAGCTACAACAGAACAGGCCCCTTTAATATAAGTGAAATGACTTACATGAGCACACACCCGGCACTCATGCTACTACAAAAACATAGAATAGTTGTACCCAGCTTCAGAACCAAGCCAAAAGGCAAAAGAGCCATAAAAATTAGAATAAGGCCCCCAAAACTAATGCTCACCAAGTGGTACTTTACAAAAGACATTTGCTCCATGGGCCTCTTTCAACTTATGGCAACAGCTGCAGAACTTACAAACCCGTGGCTCAGAGACACCACAAAAAGCCCAGTAATAGGCTTCAGAGTGCTAAAAAACA…
Norwalk virus	4	68	42.487	4.6	98.8156	98.7512	>_Norwalk_virus_contig_1 Depth-of-coverage:5.65415 Taxon:11983 refseq:NC_029647.1 CAGAGGCGCGCCAGGTTAAGTGTGTTCCACCCATGGCGGAGAGGGAGGTCAAGAATGCGGCGGAACCACAAACCGGCTCCCTGCTAGAAATGTATGATGGGTCATTCTATCATTATGCCATCTACATTGAGAATGGCCTGGTCGCTGGGATAAATCGCCCTTCTAAAGCTCTCACAACCGCCACAGTCGACGTTGAACCGATTGGGTTGTGGTGGAGAGTGGTCTACACTCCACCATTCTCAGTCTCCACGTCGGCCCTCTACCATCTACAAGGTGAGAAATTCCCATATAACGCCTTTGACAACAACTGTTATAAC…
Bell pepper mottle virus	5	39	46.6196	2.8	83.4061	91.4679	>_Bell_pepper_mottle_virus_contig_1 Depth-of-coverage:4.31126 Taxon:368735 refseq:NC_009642.1 GTACGGGTCATTTACCTATGATATCGGCGTGAATTTCGCATCACATCTGTTCAAGGGCAGGGACTATGTTCATTGCTGCATGCCCAATCTGGATGTCCGCGACATAATGCGGCACGAAGGTCAGAAGGATAGTATCGAACTTTATCTGTCAAGACTAGATAGGAGCAAGAAGACCATTCCCGTTTTTCAGAAGTCTGCTTTTGAAAAATATGCGGAGTGCAAGGAAGAAGTAGTCTGTCACGATACTTTCCAAACGTGTAGGCATCGACAAGATGTATATACAGGAAGAGTGTATGCTATTGCTT…
Torque teno virus 20	2	29	43.6302	4.4	86.9596	92.8295	>_Torque_teno_virus_20_contig_1 Depth-of-coverage:6.33051 Taxon:687359 refseq:NC_038340.1 GAAGATATAGACGACCTTTTCGCCGCTATCGAAAGAGATACACAGTAAGGAGGCGCAGGCGGAGAGGGAGGCGAGGGCGACCGAGACGCAGACTATACAGACGCAGGTACACCCTCAGACGAAAGAGAAAAAGACTTATAATTAAACAATGGCAGCCTAACAATATTAGGAAATGTAGAATAACAGGCATGCTGCCTATGGTTATCTGTGGACACGGAATGAGTGCCAATAACTATGCAATTAGGTCTGATGATACAGAAAGCATGAAATTCTCCTTTGGAGGAGGATTTAGCACCACTACATTCACCC…
Torque teno mini virus 4	2	26	35.2962	5.5	60.7784	49.5522	>_Torque_teno_mini_virus_4_contig_1 Depth-of-coverage:3.78615 Taxon:687372 refseq:NC_014090.1 CTTGAAAACTTGTATACTATGCATGAATACTGTAGAAATTGGTGGACTCAAACTAATAATATGTTACCTTTAGTAAGATATGTAAACTGTACTTTAAAAATATATCAAAGTGAAGATGTTGATATAGTATTCAGATACAACACACATCCACCACTATATTCAACTCAGCTAACATATCCATCAATGCAACCATCTATGCTAATGCTACTAAAAAAACAGCTTACTTATACCAAGCAAAAAAACACACACAATTAAAAAAGGATACAGAAAATTAAGAATACACCCACCAAACTTAATGCAAAACA…
Citrus vein enation virus	3	23	30.5532	2.7	99.2341	99.0354	>_Citrus_vein_enation_virus_contig_1 Depth-of-coverage:2.87878 Taxon:1301220 refseq:NC_021564.1 TAAGATTTTCGACTTAGTCGAGGATCTTGAGAAGGAAATTGACGAGGGGGTGGTCCGAGACTTAGAGTTCGAGGGCCAACATTATAAGACCGTCATCGGTAAGACTTCCATAGCCCTGCTCAAGGAGGCTGAGTTCCTCGATCATATGAAGCAGGTCGGCAGGGATGCCGTAAAAGGGAAGCAGCCATGGAGTGATTGGCTAGATGACGAAGAGGATGAGCGGGAATGCTTGCGCCCCATCGCTGATACTAAATCCAAGTATCAGCAGCCTTCAAACTGCGAGCCCCAGTACGCTCTGGGAAA…
